# Supplementary material for: Genome‐wide methylation profiling of maternal cell‐free DNA using methylated DNA sequencing (MeD‐seq) indicates a placental and immune‐cell signature
Source: Eur J Clin Invest. 2024 Nov 26;55(3):e14363. doi: 10.1111/eci.14363 (PMC11810559; doi:10.1111/eci.14363)
Supplement: Supplementary file 1 — Figures S1–S2. [file ECI-55-e14363-s002.zip]

Archive with 3 entries (3 files):
- Figure_S1.tif
- Figure_S2.tif
- FiguresS1-S2_Caption.docx
