# Supplementary material for: Genome‐wide methylation profiling of maternal cell‐free DNA using methylated DNA sequencing (MeD‐seq) indicates a placental and immune‐cell signature
Source: Eur J Clin Invest. 2024 Nov 26;55(3):e14363. doi: 10.1111/eci.14363 (PMC11810559; doi:10.1111/eci.14363)
Supplement: Supplementary file 2 — Tables S1–S6. [file ECI-55-e14363-s001.xlsx]

## Sheet: S1. Sample overview
Overview samples and MeD-seq characteristics
Maternal cfDNA	Reads	CpG reads	CpG/Total	% mapping	Gestational age	Fetal sex		%CpG
Maternal cfDNA first trimester-1	23151782	12622116	54.519	97.35	11+5	Girl		<20
Maternal cfDNA first trimester-2	22713631	11534627	50.7828	97.46	11+1	Boy		20-30
Maternal cfDNA first trimester-3	24042160	11306407	47.0274	94.65	11+3	Girl		30-40
Maternal cfDNA first trimester-4	22941115	12083813	52.6732	89.37	11+1	Boy		40-50
Maternal cfDNA first trimester-5	22385639	11479241	51.2795	95.31	11+2	Girl		50-60
Maternal cfDNA first trimester-6	24060236	13190922	54.8246	97.88	11+2	Girl		60-plus
Maternal cfDNA first trimester-7	22722747	11115193	48.9166	94.96	11+5	Boy
Maternal cfDNA first trimester-8	23759419	10551924	44.4115	96.93	11+0	Girl
Maternal cfDNA first trimester-9	22934146	12037123	52.4856	96.95	11+0	Boy
Maternal cfDNA first trimester-10	22211992	10175356	45.8102	94.28	10+5	Boy
Female HBDs	Reads	CpG reads	CpG/Total	% mapping
cfDNA non-pregnant women-1	20373504	6222623	30.5427	98.14
cfDNA non-pregnant women-2	20412175	7318724	35.8547	97.91
cfDNA non-pregnant women-3	20530905	9315840	45.3747	96.32
cfDNA non-pregnant women-4	21733350	8092069	37.2334	96.1
cfDNA non-pregnant women-5	21292199	10137468	47.6112	97.02
cfDNA non-pregnant women-6	20846526	9953933	47.7486	95.67
Male HBDs	Reads	CpG reads	CpG/Total	% mapping
cfDNA male control-1	20487497	9063805	44.2407	96.3
cfDNA male control-2	20262742	6324765	31.2138	95.84
cfDNA male control-3	20577455	6415232	31.176	95.72
cfDNA male control-4	20487935	7481370	36.516	96.15
cfDNA male control-5	21530047	7103753	32.9946	90.7
cfDNA male control-6	21205432	9556911	45.0682	95.97
cfDNA male control-7	20883845	9791024	46.8832	97.81
cfDNA male control-8	21358514	7628951	35.7185	94.68
cfDNA male control-9	21156127	6241091	29.5002	93.84
cfDNA male control-10	21424916	7415657	34.6123	88.91
cfDNA male control-11	21063370	9394993	44.6035	93.91
cfDNA male control-12	21742441	8140653	37.4413	94.63
Placental tissues	Reads	CpG reads	CpG/Total	% mapping	Gestational age
First trimester placental tissue-1	21873561	12371625	56.5597	78.36	10+2
First trimester placental tissue-2	21350008	13094012	61.3302	98.71	9+3
First trimester placental tissue-3	21389096	8130127	38.0106	80.86	10+2
First trimester placental tissue-4	21466150	13097167	61.0131	92.63	10+6
First trimester placental tissue-5	22257898	12977038	58.3031	98.45	10+2
First trimester placental tissue-6	22022085	13647261	61.9708	98.76	9+2
First trimester placental tissue-7	21322175	11900282	55.8118	87.52	10+1
First trimester placental tissue-8	21530511	12993787	60.3506	99	10+1
First trimester placental tissue-9	22221992	14522106	65.3502	98.83	10+2
First trimester placental tissue-10	22412904	13628726	60.8075	97.32	12+2
Buffycoats_preconception	Reads	CpG reads	CpG/Total	% mapping	Time before sampling in pregnancy (weeks+days)
Preconception buffy coat-1	18155149	12694923	69.9246	98.77	28+3
Preconception buffy coat-2	19592380	13052662	66.6211	98.77	29+2
Preconception buffy coat-3	20704389	14393442	69.5188	98.36	22+9
Preconception buffy coat-4	19613303	13824595	70.4858	98.73	17+5
Preconception buffy coat-5	22010264	13423981	60.9896	95.41	21+6
Preconception buffy coat-6	21429644	15926290	74.319	97.8	13+5
Preconception buffy coat-7	21817956	14613854	66.9809	95.73	8+1
Preconception buffy coat-8	22093208	14693355	66.5062	98.11	13+5
Preconception buffy coat-9	22526817	13262027	58.8722	95.29	130+0
Preconception buffy coat-10	21977057	13567091	61.733	95.13	16+2
Buffycoats_pregnancy	Reads	CpG reads	CpG/Total	% mapping	Gestational age
First trimester buffy coat-1	21568489	15276442	70.8276	97.76	10+2
First trimester buffy coat-2	21642234	15805444	73.0306	98.3	8+2
First trimester buffy coat-3	21969335	16087892	73.2289	98.15	8+5
First trimester buffy coat-4	22948961	16490941	71.8592	94.26	10+5
First trimester buffy coat-5	21330590	11822130	55.4234	96.64	9+0
First trimester buffy coat-6	20716390	15238989	73.5601	97.59	8+0
First trimester buffy coat-7	21554107	13591800	63.059	96.73	8+0
First trimester buffy coat-8	21721477	16216034	74.6544	97.79	11+6
First trimester buffy coat-9	22131204	15819893	71.4823	95.22	9+6
First trimester buffy coat-10	21329680	15872608	74.4156	97.28	8+3

## Sheet: S2.DMRs_cfDNA_pregn_VS_notpregn
Chromosome	Start	End	DMRType	SiteCount	Length	SiteIds	Percentage	Log	FoldChange	AUC	Overlap	CpGisland	TSS	GeneBody	Kolom1		Overlap	Count - Overlap
chr1	1540018	1540156	DMR	10	138	23942;23951	10.2059	1.00885	10.2059	1	Summary	1	1	0			CpG-island	733
chr1	1540018	1540156	DMR	10	138	23942;23951	10.2059	1.00885	10.2059	1	CpG-island	CpG131	CpG131	100	7.32		postTSS1KB-TES	966
chr1	1540018	1540156	DMR	10	138	23942;23951	10.2059	1.00885	10.2059	1	TSS	TMEM240	ENSG00000205090	100	6.9		Summary	1349
chr7	132575866	132576658	DMR	50	792	14149445;14149494	7.84563	0.894628	7.84563	1	Summary	1	0	1			TSS	208
chr7	132575866	132576658	DMR	50	792	14149445;14149494	7.84563	0.894628	7.84563	1	CpG-island	CpG47472	CpG47472	100	38.58		Total Result	3256
chr7	132575866	132576658	DMR	50	792	14149445;14149494	7.84563	0.894628	7.84563	1	postTSS1KB-TES	PLXNA4	ENSG00000221866	100	0.15
chr1	12594713	12595542	DMR	34	829	159783;159816	7.58713	0.880077	7.58713	1	Summary	1	0	1
chr1	12594713	12595542	DMR	34	829	159783;159816	7.58713	0.880077	7.58713	1	CpG-island	CpG577	CpG577	38.72	31.66		Table S2: DMRs identified between cfDNA from pregnant women compared to non-pregnant women
chr1	12594713	12595542	DMR	34	829	159783;159816	7.58713	0.880077	7.58713	1	postTSS1KB-TES	DHRS3	ENSG00000162496	100	1.7
chr19	45553432	45553557	DMR	5	125	7393017;7393021	6.85516	0.836018	6.85516	0.98	Summary	1	0	1
chr19	45553432	45553557	DMR	5	125	7393017;7393021	6.85516	0.836018	6.85516	0.98	CpG-island	CpG24974	CpG24974	25.6	8.74
chr19	45553432	45553557	DMR	5	125	7393017;7393021	6.85516	0.836018	6.85516	0.98	postTSS1KB-TES	OPA3	ENSG00000125741	100	0.17
chr20	64316493	64316799	DMR	44	306	9282014;9282057	6.48713	0.812053	6.48713	0.98	Summary	1	0	0
chr20	64316493	64316799	DMR	44	306	9282014;9282057	6.48713	0.812053	6.48713	0.98	CpG-island	CpG31108	CpG31108	100	37.5
chr5	3596334	3596828	DMR	42	494	11662156;11662197	6.32187	0.800845	6.32187	0.95	Summary	1	1	1
chr5	3596334	3596828	DMR	42	494	11662156;11662197	6.32187	0.800845	6.32187	0.95	CpG-island	CpG38650	CpG38650	100	5.62
chr5	3596334	3596828	DMR	42	494	11662156;11662197	6.32187	0.800845	6.32187	0.95	TSS	IRX1	ENSG00000170549	100	24.7
chr5	3596334	3596828	DMR	42	494	11662156;11662197	6.32187	0.800845	6.32187	0.95	postTSS1KB-TES	CTD-2012M11.3	ENSG00000259603	100	16.59
chr11	44265047	44265163	DMR	4	116	2251155;2251158	6.29863	0.799246	6.29863	1	Summary	0	0	1
chr11	44265047	44265163	DMR	4	116	2251155;2251158	6.29863	0.799246	6.29863	1	postTSS1KB-TES	ALX4	ENSG00000052850	100	0.24
chr4	84496732	84497433	DMR	27	701	11229739;11229765	6.16301	0.789793	6.16301	0.98	Summary	1	0	1
chr4	84496732	84497433	DMR	27	701	11229739;11229765	6.16301	0.789793	6.16301	0.98	CpG-island	CpG37134	CpG37134	100	22.32
chr4	84496732	84497433	DMR	27	701	11229739;11229765	6.16301	0.789793	6.16301	0.98	postTSS1KB-TES	NKX6-1	ENSG00000163623	100	12.83
chr12	9405785	9406026	DMR	10	241	2861484;2861493	6.0238	0.779871	6.0238	0.9	Summary	0	0	1
chr12	9405785	9406026	DMR	10	241	2861484;2861493	6.0238	0.779871	6.0238	0.9	postTSS1KB-TES	RP11-599J14.2	ENSG00000256673	100	1.56
chr16	553043	553158	DMR	4	115	4992075;4992078	5.76188	0.760564	5.76188	0.9	Summary	0	1	1
chr16	553043	553158	DMR	4	115	4992075;4992078	5.76188	0.760564	5.76188	0.9	TSS	LA16c-366D1.3	ENSG00000261691	100	5.75
chr16	553043	553158	DMR	4	115	4992075;4992078	5.76188	0.760564	5.76188	0.9	postTSS1KB-TES	CAPN15	ENSG00000103326	100	0.44
chr17	7853054	7853139	DMR	3	85	5764123;5764125	5.73448	0.758494	5.73448	0.85	Summary	0	0	1
chr17	7853054	7853139	DMR	3	85	5764123;5764125	5.73448	0.758494	5.73448	0.85	postTSS1KB-TES	KDM6B	ENSG00000132510	100	0.61
chr5_KI270791v1_alt	97827	97883	DMR	3	56	12428352;12428354	5.59836	0.748061	5.59836	0.88	Summary	0	0	0
chr22	49155829	49156056	DMR	9	227	9885782;9885790	5.51172	0.741287	5.51172	0.6	Summary	0	0	0
chr15	76342182	76342722	DMR	34	540	4770541;4770574	5.39722	0.73217	5.39722	0.95	Summary	1	2	1
chr15	76342182	76342722	DMR	34	540	4770541;4770574	5.39722	0.73217	5.39722	0.95	CpG-island	CpG15543	CpG15543	100	9.84
chr15	76342182	76342722	DMR	34	540	4770541;4770574	5.39722	0.73217	5.39722	0.95	TSS	RP11-685G9.2	ENSG00000259514	100	27
chr15	76342182	76342722	DMR	34	540	4770541;4770574	5.39722	0.73217	5.39722	0.95	TSS	RP11-685G9.4	ENSG00000270036	14.81	4
chr15	76342182	76342722	DMR	34	540	4770541;4770574	5.39722	0.73217	5.39722	0.95	postTSS1KB-TES	ISL2	ENSG00000159556	54.44	6.19
chr14	56797375	56798844	DMR	93	1469	4096297;4096389	5.30438	0.724635	5.30438	1	Summary	1	0	0
chr14	56797375	56798844	DMR	93	1469	4096297;4096389	5.30438	0.724635	5.30438	1	CpG-island	CpG13481	CpG13481	62.83	100
chr1	1483626	1483820	DMR	4	194	22397;22400	5.10257	0.707789	5.10257	0.95	Summary	0	0	1
chr1	1483626	1483820	DMR	4	194	22397;22400	5.10257	0.707789	5.10257	0.95	postTSS1KB-TES	ATAD3B	ENSG00000160072	100	0.77
chr12	1662582	1662813	DMR	14	231	2801704;2801717	5.08429	0.706231	5.08429	1	Summary	1	0	0
chr12	1662582	1662813	DMR	14	231	2801704;2801717	5.08429	0.706231	5.08429	1	CpG-island	CpG8973	CpG8973	100	12.75
chr13	112072200	112073148	DMR	80	948	3887372;3887451	5.07751	0.705651	5.07751	0.97	Summary	1	0	0
chr13	112072200	112073148	DMR	80	948	3887372;3887451	5.07751	0.705651	5.07751	0.97	CpG-island	CpG12649	CpG12649	100	12.07
chr17	82091526	82091902	DMR	14	376	6370345;6370358	5.04092	0.70251	5.04092	1	Summary	1	0	1
chr17	82091526	82091902	DMR	14	376	6370345;6370358	5.04092	0.70251	5.04092	1	CpG-island	CpG20926	CpG20926	11.17	12.8
chr17	82091526	82091902	DMR	14	376	6370345;6370358	5.04092	0.70251	5.04092	1	postTSS1KB-TES	FASN	ENSG00000169710	100	1.98
chr2	44928000	44929735	DMR	132	1735	7943766;7943897	4.99345	0.6984	4.99345	1	Summary	1	1	1
chr2	44928000	44929735	DMR	132	1735	7943766;7943897	4.99345	0.6984	4.99345	1	CpG-island	CpG26963	CpG26963	96.77	90.56
chr2	44928000	44929735	DMR	132	1735	7943766;7943897	4.99345	0.6984	4.99345	1	TSS	RP11-89K21.2	ENSG00000278957	80.46	69.8
chr2	44928000	44929735	DMR	132	1735	7943766;7943897	4.99345	0.6984	4.99345	1	postTSS1KB-TES	RP11-89K21.1	ENSG00000259439	100	10.13
chr9	37800390	37801804	DMR	101	1414	15237577;15237677	4.81545	0.682637	4.81545	1	Summary	1	2	3
chr9	37800390	37801804	DMR	101	1414	15237577;15237677	4.81545	0.682637	4.81545	1	CpG-island	CpG50866	CpG50866	70.58	100
chr9	37800390	37801804	DMR	101	1414	15237577;15237677	4.81545	0.682637	4.81545	1	TSS	EXOSC3	ENSG00000107371	96.68	68.35
chr9	37800390	37801804	DMR	101	1414	15237577;15237677	4.81545	0.682637	4.81545	1	TSS	DCAF10	ENSG00000122741	78.64	55.6
chr9	37800390	37801804	DMR	101	1414	15237577;15237677	4.81545	0.682637	4.81545	1	postTSS1KB-TES	RP11-613M10.9	ENSG00000255872	100	0.3
chr9	37800390	37801804	DMR	101	1414	15237577;15237677	4.81545	0.682637	4.81545	1	postTSS1KB-TES	EXOSC3	ENSG00000107371	3.32	0.14
chr9	37800390	37801804	DMR	101	1414	15237577;15237677	4.81545	0.682637	4.81545	1	postTSS1KB-TES	DCAF10	ENSG00000122741	21.36	0.46
chr7	132576711	132576868	DMR	16	157	14149496;14149511	4.70497	0.672557	4.70497	0.7	Summary	1	0	1
chr7	132576711	132576868	DMR	16	157	14149496;14149511	4.70497	0.672557	4.70497	0.7	CpG-island	CpG47472	CpG47472	100	7.65
chr7	132576711	132576868	DMR	16	157	14149496;14149511	4.70497	0.672557	4.70497	0.7	postTSS1KB-TES	PLXNA4	ENSG00000221866	100	0.03
chr11	404072	404154	DMR	6	82	2036691;2036696	4.67262	0.669561	4.67262	0.87	Summary	0	0	1
chr11	404072	404154	DMR	6	82	2036691;2036696	4.67262	0.669561	4.67262	0.87	postTSS1KB-TES	PKP3	ENSG00000184363	100	0.73
chr19	36287309	36287317	DMR	3	8	7299230;7299232	4.6566	0.668069	4.6566	1	Summary	1	0	0
chr19	36287309	36287317	DMR	3	8	7299230;7299232	4.6566	0.668069	4.6566	1	CpG-island	CpG24525	CpG24525	100	0.02
chr11	132943119	132944128	DMR	82	1009	2743314;2743395	4.64834	0.667298	4.64834	1	Summary	2	0	1
chr11	132943119	132944128	DMR	82	1009	2743314;2743395	4.64834	0.667298	4.64834	1	CpG-island	CpG8775	CpG8775	6.05	14.77
chr11	132943119	132944128	DMR	82	1009	2743314;2743395	4.64834	0.667298	4.64834	1	CpG-island	CpG8776	CpG8776	45.69	55.34
chr11	132943119	132944128	DMR	82	1009	2743314;2743395	4.64834	0.667298	4.64834	1	postTSS1KB-TES	OPCML	ENSG00000183715	100	0.09
chr4	131757910	131758022	DMR	7	112	11377760;11377766	4.64585	0.667065	4.64585	0.95	Summary	1	0	0
chr4	131757910	131758022	DMR	7	112	11377760;11377766	4.64585	0.667065	4.64585	0.95	CpG-island	CpG37634	CpG37634	100	0.27
chr14	105469396	105469722	DMR	11	326	4391431;4391441	4.63595	0.666139	4.63595	0.97	Summary	0	1	2
chr14	105469396	105469722	DMR	11	326	4391431;4391441	4.63595	0.666139	4.63595	0.97	TSS	RP11-521B24.5	ENSG00000257270	32.21	5.25
chr14	105469396	105469722	DMR	11	326	4391431;4391441	4.63595	0.666139	4.63595	0.97	postTSS1KB-TES	MTA1	ENSG00000182979	100	0.65
chr14	105469396	105469722	DMR	11	326	4391431;4391441	4.63595	0.666139	4.63595	0.97	postTSS1KB-TES	RP11-521B24.5	ENSG00000257270	67.79	12.12
chr1	111203448	111205093	DMR	84	1645	686820;686903	4.48761	0.652015	4.48761	0.98	Summary	1	1	2
chr1	111203448	111205093	DMR	84	1645	686820;686903	4.48761	0.652015	4.48761	0.98	CpG-island	CpG2357	CpG2357	60.18	100
chr1	111203448	111205093	DMR	84	1645	686820;686903	4.48761	0.652015	4.48761	0.98	TSS	DENND2D	ENSG00000162777	94.71	77.9
chr1	111203448	111205093	DMR	84	1645	686820;686903	4.48761	0.652015	4.48761	0.98	postTSS1KB-TES	DENND2D	ENSG00000162777	5.29	0.53
chr1	111203448	111205093	DMR	84	1645	686820;686903	4.48761	0.652015	4.48761	0.98	postTSS1KB-TES	CHI3L2	ENSG00000064886	100	3.95
chr9	113076418	113076657	DMR	24	239	15533297;15533320	4.4403	0.647413	4.4403	0.82	Summary	1	0	0
chr9	113076418	113076657	DMR	24	239	15533297;15533320	4.4403	0.647413	4.4403	0.82	CpG-island	CpG51787	CpG51787	100	0.79
chr5	6082712	6083560	DMR	8	848	11674339;11674346	0.226185	0.645536	4.42116	0.07	Summary	0	0	0
chr19	2342174	2342423	DMR	7	249	6943217;6943223	4.42009	0.645431	4.42009	0.93	Summary	0	0	1
chr19	2342174	2342423	DMR	7	249	6943217;6943223	4.42009	0.645431	4.42009	0.93	postTSS1KB-TES	SPPL2B	ENSG00000005206	100	0.99
chr8	143927882	143928007	DMR	8	125	15018511;15018518	4.32306	0.635791	4.32306	0.93	Summary	1	0	1
chr8	143927882	143928007	DMR	8	125	15018511;15018518	4.32306	0.635791	4.32306	0.93	CpG-island	CpG49988	CpG49988	68	0.72
chr8	143927882	143928007	DMR	8	125	15018511;15018518	4.32306	0.635791	4.32306	0.93	postTSS1KB-TES	PLEC	ENSG00000178209	100	0.21
chr8	141216493	141216567	DMR	5	74	14975084;14975088	4.31262	0.634741	4.31262	0.78	Summary	0	0	1
chr8	141216493	141216567	DMR	5	74	14975084;14975088	4.31262	0.634741	4.31262	0.78	postTSS1KB-TES	SLC45A4	ENSG00000022567	100	0.07
chr19	3382666	3382701	DMR	3	35	6962308;6962310	4.289	0.632357	4.289	0.8	Summary	0	0	1
chr19	3382666	3382701	DMR	3	35	6962308;6962310	4.289	0.632357	4.289	0.8	postTSS1KB-TES	NFIC	ENSG00000141905	100	0.03
chr2	62505407	62506484	DMR	71	1077	8017526;8017596	4.26017	0.629427	4.26017	0.97	Summary	1	0	1
chr2	62505407	62506484	DMR	71	1077	8017526;8017596	4.26017	0.629427	4.26017	0.97	CpG-island	CpG27181	CpG27181	68.62	100
chr2	62505407	62506484	DMR	71	1077	8017526;8017596	4.26017	0.629427	4.26017	0.97	postTSS1KB-TES	TMEM17	ENSG00000186889	100	10.09
chr6	29716894	29717778	DMR	6	884	12616362;12616367	4.23678	0.627036	4.23678	0.98	Summary	0	0	0
chr9	134387332	134387689	DMR	11	357	15706011;15706021	4.06242	0.608785	4.06242	1	Summary	0	0	1
chr9	134387332	134387689	DMR	11	357	15706011;15706021	4.06242	0.608785	4.06242	1	postTSS1KB-TES	RXRA	ENSG00000186350	100	0.29
chr6	168441262	168442148	DMR	72	886	13209397;13209468	4.03748	0.606111	4.03748	0.93	Summary	1	1	0
chr6	168441262	168442148	DMR	72	886	13209397;13209468	4.03748	0.606111	4.03748	0.93	CpG-island	CpG43790	CpG43790	100	53.31
chr6	168441262	168442148	DMR	72	886	13209397;13209468	4.03748	0.606111	4.03748	0.93	TSS	SMOC2	ENSG00000112562	100	44.3
chr17	2056537	2056947	DMR	24	410	5699614;5699637	4.03157	0.605474	4.03157	0.95	Summary	1	0	1
chr17	2056537	2056947	DMR	24	410	5699614;5699637	4.03157	0.605474	4.03157	0.95	CpG-island	CpG18629	CpG18629	100	4.22
chr17	2056537	2056947	DMR	24	410	5699614;5699637	4.03157	0.605474	4.03157	0.95	postTSS1KB-TES	HIC1	ENSG00000177374	100	5.07
chrX	137462154	137463053	DMR	8	899	16382345;16382352	0.251696	0.599123	3.97304	0.08	Summary	0	0	0
chr7	4179591	4179975	DMR	11	384	13529084;13529094	3.97204	0.599013	3.97204	0.97	Summary	0	0	1
chr7	4179591	4179975	DMR	11	384	13529084;13529094	3.97204	0.599013	3.97204	0.97	postTSS1KB-TES	SDK1	ENSG00000146555	100	0.04
chr19	547145	547414	DMR	7	269	6892749;6892755	3.96726	0.59849	3.96726	0.88	Summary	0	0	1
chr19	547145	547414	DMR	7	269	6892749;6892755	3.96726	0.59849	3.96726	0.88	postTSS1KB-TES	GZMM	ENSG00000197540	100	5.5
chr19	8499725	8500021	DMR	6	296	7042122;7042127	3.96619	0.598373	3.96619	0.97	Summary	0	0	1
chr19	8499725	8500021	DMR	6	296	7042122;7042127	3.96619	0.598373	3.96619	0.97	postTSS1KB-TES	PRAM1	ENSG00000133246	100	2.46
chr10	16520916	16521254	DMR	25	338	1400601;1400625	3.95559	0.597211	3.95559	0.73	Summary	1	1	1
chr10	16520916	16521254	DMR	25	338	1400601;1400625	3.95559	0.597211	3.95559	0.73	CpG-island	CpG4709	CpG4709	100	15.24
chr10	16520916	16521254	DMR	25	338	1400601;1400625	3.95559	0.597211	3.95559	0.73	TSS	C1QL3	ENSG00000165985	73.67	12.45
chr10	16520916	16521254	DMR	25	338	1400601;1400625	3.95559	0.597211	3.95559	0.73	postTSS1KB-TES	C1QL3	ENSG00000165985	26.33	1.23
chr17	2748976	2749269	DMR	11	293	5708031;5708041	3.92887	0.594267	3.92887	0.52	Summary	1	3	0
chr17	2748976	2749269	DMR	11	293	5708031;5708041	3.92887	0.594267	3.92887	0.52	CpG-island	CpG18660	CpG18660	37.2	11.87
chr17	2748976	2749269	DMR	11	293	5708031;5708041	3.92887	0.594267	3.92887	0.52	TSS	RP11-74E22.4	ENSG00000261963	100	14.65
chr17	2748976	2749269	DMR	11	293	5708031;5708041	3.92887	0.594267	3.92887	0.52	TSS	MIR1253	ENSG00000221200	70.31	10.3
chr17	2748976	2749269	DMR	11	293	5708031;5708041	3.92887	0.594267	3.92887	0.52	TSS	MIR1253	ENSG00000272920	34.81	5.1
chrX	69531233	69532225	DMR	7	992	16142961;16142967	0.255423	0.59274	3.91508	0	Summary	0	0	1
chrX	69531233	69532225	DMR	7	992	16142961;16142967	0.255423	0.59274	3.91508	0	postTSS1KB-TES	FAM155B	ENSG00000130054	100	3.78
chr5	53202520	53204438	DMR	19	1918	11857256;11857274	0.257262	0.589624	3.88709	0	Summary	0	0	0
chr8	4147907	4149265	DMR	9	1358	14379957;14379965	0.257421	0.589357	3.88469	0	Summary	0	0	1
chr8	4147907	4149265	DMR	9	1358	14379957;14379965	0.257421	0.589357	3.88469	0	postTSS1KB-TES	CSMD1	ENSG00000183117	100	0.07
chr7	157692605	157694028	DMR	113	1423	14304750;14304862	3.856	0.586137	3.856	0.97	Summary	1	0	1
chr7	157692605	157694028	DMR	113	1423	14304750;14304862	3.856	0.586137	3.856	0.97	CpG-island	CpG47950	CpG47950	99.93	14.46
chr7	157692605	157694028	DMR	113	1423	14304750;14304862	3.856	0.586137	3.856	0.97	postTSS1KB-TES	PTPRN2	ENSG00000155093	100	0.14
chr2	206172891	206173369	DMR	16	478	8634548;8634563	3.82916	0.583103	3.82916	0.93	Summary	0	0	0
chr2	109225657	109225891	DMR	4	234	8248591;8248594	0.262733	0.580485	3.80614	0.08	Summary	0	0	1
chr2	109225657	109225891	DMR	4	234	8248591;8248594	0.262733	0.580485	3.80614	0.08	postTSS1KB-TES	SH3RF3	ENSG00000172985	100	0.06
chr17	57045362	57046698	DMR	73	1336	6140889;6140961	3.80514	0.580371	3.80514	0.98	Summary	1	1	1
chr17	57045362	57046698	DMR	73	1336	6140889;6140961	3.80514	0.580371	3.80514	0.98	CpG-island	CpG20172	CpG20172	91.54	100
chr17	57045362	57046698	DMR	73	1336	6140889;6140961	3.80514	0.580371	3.80514	0.98	TSS	RNF126P1	ENSG00000261192	83.53	55.8
chr17	57045362	57046698	DMR	73	1336	6140889;6140961	3.80514	0.580371	3.80514	0.98	postTSS1KB-TES	RNF126P1	ENSG00000261192	16.47	68.97
chr20	62212422	62214088	DMR	41	1666	9239562;9239602	3.73056	0.571774	3.73056	0.97	Summary	0	0	0
chr14	104388583	104388827	DMR	10	244	4372079;4372088	3.72164	0.570734	3.72164	1	Summary	0	0	0
chr3	12942748	12942874	DMR	4	126	10020664;10020667	3.68891	0.566899	3.68891	0.57	Summary	0	0	1
chr3	12942748	12942874	DMR	4	126	10020664;10020667	3.68891	0.566899	3.68891	0.57	postTSS1KB-TES	IQSEC1	ENSG00000144711	100	0.07
chr6	144818940	144820809	DMR	10	1869	13075019;13075028	3.66237	0.563762	3.66237	0.93	Summary	0	0	1
chr6	144818940	144820809	DMR	10	1869	13075019;13075028	3.66237	0.563762	3.66237	0.93	postTSS1KB-TES	UTRN	ENSG00000152818	100	0.33
chr12	34346670	34346791	DMR	8	121	2962377;2962384	3.5842	0.554393	3.5842	0.85	Summary	0	0	0
chr1	1332812	1332917	DMR	6	105	18405;18410	3.58373	0.554335	3.58373	0.97	Summary	1	0	1
chr1	1332812	1332917	DMR	6	105	18405;18410	3.58373	0.554335	3.58373	0.97	CpG-island	CpG94	CpG94	100	6.77
chr1	1332812	1332917	DMR	6	105	18405;18410	3.58373	0.554335	3.58373	0.97	postTSS1KB-TES	TAS1R3	ENSG00000169962	100	3.51
chr2	206172609	206172844	DMR	11	235	8634536;8634546	3.56856	0.552492	3.56856	0.92	Summary	0	0	0
chr12	1796715	1797081	DMR	24	366	2802562;2802585	3.56696	0.552298	3.56696	0.78	Summary	1	0	1
chr12	1796715	1797081	DMR	24	366	2802562;2802585	3.56696	0.552298	3.56696	0.78	CpG-island	CpG8975	CpG8975	100	24
chr12	1796715	1797081	DMR	24	366	2802562;2802585	3.56696	0.552298	3.56696	0.78	postTSS1KB-TES	CACNA2D4	ENSG00000151062	100	0.29
chr6	7230776	7231059	DMR	4	283	12496054;12496057	3.5431	0.549383	3.5431	0.9	Summary	0	0	1
chr6	7230776	7231059	DMR	4	283	12496054;12496057	3.5431	0.549383	3.5431	0.9	postTSS1KB-TES	RREB1	ENSG00000124782	100	0.2
chr16	46427373	46428504	DMR	74	1131	5313039;5313112	3.53845	0.548813	3.53845	0.98	Summary	1	0	0
chr16	46427373	46428504	DMR	74	1131	5313039;5313112	3.53845	0.548813	3.53845	0.98	CpG-island	CpG17314	CpG17314	92.48	69
chr1	369052	369500	DMR	18	448	1875;1892	3.53677	0.548607	3.53677	0.92	Summary	1	0	1
chr1	369052	369500	DMR	18	448	1875;1892	3.53677	0.548607	3.53677	0.92	CpG-island	CpG6	CpG6	100	34.02
chr1	369052	369500	DMR	18	448	1875;1892	3.53677	0.548607	3.53677	0.92	postTSS1KB-TES	RP4-669L17.10	ENSG00000237094	100	0.33
chr15	41511524	41512119	DMR	45	595	4574764;4574808	3.52548	0.547218	3.52548	0.97	Summary	1	0	1
chr15	41511524	41512119	DMR	45	595	4574764;4574808	3.52548	0.547218	3.52548	0.97	CpG-island	CpG14940	CpG14940	100	27.53
chr15	41511524	41512119	DMR	45	595	4574764;4574808	3.52548	0.547218	3.52548	0.97	postTSS1KB-TES	LTK	ENSG00000062524	100	6.43
chr11	79190182	79191064	DMR	18	882	2513542;2513559	3.522	0.546789	3.522	0.95	Summary	0	1	1
chr11	79190182	79191064	DMR	18	882	2513542;2513559	3.522	0.546789	3.522	0.95	TSS	RP11-802F5.1	ENSG00000254885	57.37	25.3
chr11	79190182	79191064	DMR	18	882	2513542;2513559	3.522	0.546789	3.522	0.95	postTSS1KB-TES	TENM4	ENSG00000149256	100	0.11
chr16	30524896	30525078	DMR	10	182	5259226;5259235	3.51908	0.54643	3.51908	0.9	Summary	1	0	1
chr16	30524896	30525078	DMR	10	182	5259226;5259235	3.51908	0.54643	3.51908	0.9	CpG-island	CpG17124	CpG17124	100	26.19
chr16	30524896	30525078	DMR	10	182	5259226;5259235	3.51908	0.54643	3.51908	0.9	postTSS1KB-TES	ZNF768	ENSG00000169957	100	10
chr9	137477840	137477974	DMR	6	134	15765054;15765059	3.51485	0.545907	3.51485	0.95	Summary	0	0	1
chr9	137477840	137477974	DMR	6	134	15765054;15765059	3.51485	0.545907	3.51485	0.95	postTSS1KB-TES	PNPLA7	ENSG00000130653	100	0.15
chr7	206378	206563	DMR	5	185	13466460;13466464	3.51022	0.545335	3.51022	0.87	Summary	1	0	1
chr7	206378	206563	DMR	5	185	13466460;13466464	3.51022	0.545335	3.51022	0.87	CpG-island	CpG45200	CpG45200	60.54	8.36
chr7	206378	206563	DMR	5	185	13466460;13466464	3.51022	0.545335	3.51022	0.87	postTSS1KB-TES	FAM20C	ENSG00000177706	100	0.28
chr4	904719	905103	DMR	4	384	10855334;10855337	3.50976	0.545277	3.50976	0.97	Summary	1	0	1
chr4	904719	905103	DMR	4	384	10855334;10855337	3.50976	0.545277	3.50976	0.97	CpG-island	CpG35995	CpG35995	6.51	4.98
chr4	904719	905103	DMR	4	384	10855334;10855337	3.50976	0.545277	3.50976	0.97	postTSS1KB-TES	GAK	ENSG00000178950	100	0.47
chr17	81258252	81258317	DMR	4	65	6351500;6351503	3.49014	0.542843	3.49014	0.93	Summary	0	0	1
chr17	81258252	81258317	DMR	4	65	6351500;6351503	3.49014	0.542843	3.49014	0.93	postTSS1KB-TES	SLC38A10	ENSG00000157637	100	0.13
chr10	8034855	8035899	DMR	46	1044	1350752;1350797	3.48062	0.541657	3.48062	0.92	Summary	2	0	0
chr10	8034855	8035899	DMR	46	1044	1350752;1350797	3.48062	0.541657	3.48062	0.92	CpG-island	CpG4583	CpG4583	42.43	35.19
chr10	8034855	8035899	DMR	46	1044	1350752;1350797	3.48062	0.541657	3.48062	0.92	CpG-island	CpG4584	CpG4584	3.16	6.01
chr20	61977335	61978410	DMR	30	1075	9235389;9235418	3.47786	0.541312	3.47786	1	Summary	1	0	1
chr20	61977335	61978410	DMR	30	1075	9235389;9235418	3.47786	0.541312	3.47786	1	CpG-island	CpG30864	CpG30864	32.65	55.02
chr20	61977335	61978410	DMR	30	1075	9235389;9235418	3.47786	0.541312	3.47786	1	postTSS1KB-TES	TAF4	ENSG00000130699	100	0.97
chr2_KI270776v1_alt	113541	113856	DMR	13	315	9954098;9954110	3.46846	0.540136	3.46846	0.87	Summary	1	0	0
chr2_KI270776v1_alt	113541	113856	DMR	13	315	9954098;9954110	3.46846	0.540136	3.46846	0.87	CpG-island	CpG33140	CpG33140	47.3	9.21
chr19	36257042	36257184	DMR	7	142	7298045;7298051	3.40719	0.532397	3.40719	0.88	Summary	1	0	0
chr19	36257042	36257184	DMR	7	142	7298045;7298051	3.40719	0.532397	3.40719	0.88	CpG-island	CpG24524	CpG24524	100	11.55
chr19	48443375	48444332	DMR	92	957	7430343;7430434	3.40041	0.531532	3.40041	0.97	Summary	1	0	1
chr19	48443375	48444332	DMR	92	957	7430343;7430434	3.40041	0.531532	3.40041	0.97	CpG-island	CpG25159	CpG25159	100	52.12
chr19	48443375	48444332	DMR	92	957	7430343;7430434	3.40041	0.531532	3.40041	0.97	postTSS1KB-TES	GRIN2D	ENSG00000105464	100	1.95
chr10_KI270824v1_alt	7920	7945	DMR	3	25	2027828;2027830	3.38086	0.529027	3.38086	0.93	Summary	1	0	0
chr10_KI270824v1_alt	7920	7945	DMR	3	25	2027828;2027830	3.38086	0.529027	3.38086	0.93	CpG-island	CpG6513	CpG6513	100	1.07
chr2	81195394	81195492	DMR	4	98	8101814;8101817	3.33186	0.522687	3.33186	0.92	Summary	1	0	1
chr2	81195394	81195492	DMR	4	98	8101814;8101817	3.33186	0.522687	3.33186	0.92	CpG-island	CpG27454	CpG27454	14.29	1.05
chr2	81195394	81195492	DMR	4	98	8101814;8101817	3.33186	0.522687	3.33186	0.92	postTSS1KB-TES	AC105342.1	ENSG00000234429	100	1.68
chr19	11648145	11649350	DMR	15	1205	7080259;7080273	0.301096	0.521295	3.3212	0.03	Summary	0	1	1
chr19	11648145	11649350	DMR	15	1205	7080259;7080273	0.301096	0.521295	3.3212	0.03	TSS	CTD-2006C1.6	ENSG00000267500	100	60.25
chr19	11648145	11649350	DMR	15	1205	7080259;7080273	0.301096	0.521295	3.3212	0.03	postTSS1KB-TES	ZNF833P	ENSG00000197332	100	2.63
chr17	442443	442515	DMR	7	72	5673641;5673647	3.31443	0.520409	3.31443	0.68	Summary	0	0	1
chr17	442443	442515	DMR	7	72	5673641;5673647	3.31443	0.520409	3.31443	0.68	postTSS1KB-TES	FAM101B	ENSG00000183688	100	1.45
chr7	98206875	98206990	DMR	7	115	13986110;13986116	3.31078	0.519931	3.31078	0.9	Summary	0	0	1
chr7	98206875	98206990	DMR	7	115	13986110;13986116	3.31078	0.519931	3.31078	0.9	postTSS1KB-TES	LMTK2	ENSG00000164715	100	0.11
chr11_KI270827v1_alt	184758	185711	DMR	64	953	2764258;2764321	3.28678	0.51677	3.28678	1	Summary	0	0	0
chr17	83214495	83217480	DMR	150	2985	6391462;6391611	3.27993	0.515865	3.27993	0.97	Summary	1	0	1
chr17	83214495	83217480	DMR	150	2985	6391462;6391611	3.27993	0.515865	3.27993	0.97	CpG-island	CpG21042	CpG21042	70.92	100
chr17	83214495	83217480	DMR	150	2985	6391462;6391611	3.27993	0.515865	3.27993	0.97	postTSS1KB-TES	AC139099.6	ENSG00000262952	100	36.43
chr12	132406683	132407081	DMR	17	398	3471338;3471354	3.26709	0.514161	3.26709	0.95	Summary	1	0	0
chr12	132406683	132407081	DMR	17	398	3471338;3471354	3.26709	0.514161	3.26709	0.95	CpG-island	CpG11286	CpG11286	100	33.53
chr19	15425921	15425933	DMR	3	12	7125781;7125783	3.2567	0.512778	3.2567	0.67	Summary	0	0	1
chr19	15425921	15425933	DMR	3	12	7125781;7125783	3.2567	0.512778	3.2567	0.67	postTSS1KB-TES	WIZ	ENSG00000011451	100	0.04
chr4	104490547	104492345	DMR	89	1798	11290840;11290928	3.25566	0.512639	3.25566	0.95	Summary	1	2	3
chr4	104490547	104492345	DMR	89	1798	11290840;11290928	3.25566	0.512639	3.25566	0.95	CpG-island	CpG37341	CpG37341	30.59	100
chr4	104490547	104492345	DMR	89	1798	11290840;11290928	3.25566	0.512639	3.25566	0.95	TSS	AC093628.1	ENSG00000272082	73.92	66.45
chr4	104490547	104492345	DMR	89	1798	11290840;11290928	3.25566	0.512639	3.25566	0.95	TSS	AC004053.1	ENSG00000245384	78.87	70.9
chr4	104490547	104492345	DMR	89	1798	11290840;11290928	3.25566	0.512639	3.25566	0.95	postTSS1KB-TES	CXXC4	ENSG00000168772	100	7.03
chr4	104490547	104492345	DMR	89	1798	11290840;11290928	3.25566	0.512639	3.25566	0.95	postTSS1KB-TES	AC093628.1	ENSG00000272082	-51.28	100
chr4	104490547	104492345	DMR	89	1798	11290840;11290928	3.25566	0.512639	3.25566	0.95	postTSS1KB-TES	AC004053.1	ENSG00000245384	21.13	0.18
chr17	74348408	74348984	DMR	8	576	6255125;6255132	0.307658	0.511931	3.25036	0.1	Summary	0	0	1
chr17	74348408	74348984	DMR	8	576	6255125;6255132	0.307658	0.511931	3.25036	0.1	postTSS1KB-TES	KIF19	ENSG00000196169	100	2.01
chr7	932628	934643	DMR	72	2015	13481506;13481577	0.30804	0.511393	3.24633	0	Summary	1	0	2
chr7	932628	934643	DMR	72	2015	13481506;13481577	0.30804	0.511393	3.24633	0	CpG-island	CpG45309	CpG45309	38.01	100
chr7	932628	934643	DMR	72	2015	13481506;13481577	0.30804	0.511393	3.24633	0	postTSS1KB-TES	ADAP1	ENSG00000105963	100	3.57
chr7	932628	934643	DMR	72	2015	13481506;13481577	0.30804	0.511393	3.24633	0	postTSS1KB-TES	COX19	ENSG00000240230	100	2.66
chr14	105240634	105240762	DMR	4	128	4386790;4386793	3.24386	0.511062	3.24386	0.9	Summary	0	0	1
chr14	105240634	105240762	DMR	4	128	4386790;4386793	3.24386	0.511062	3.24386	0.9	postTSS1KB-TES	BRF1	ENSG00000185024	100	0.12
chr7	151117915	151118988	DMR	30	1073	14246452;14246481	3.23986	0.510526	3.23986	0.97	Summary	0	0	1
chr7	151117915	151118988	DMR	30	1073	14246452;14246481	3.23986	0.510526	3.23986	0.97	postTSS1KB-TES	AGAP3	ENSG00000133612	100	1.86
chr7	262852	264164	DMR	65	1312	13467919;13467983	3.23049	0.509268	3.23049	1	Summary	0	0	0
chr16	857831	858135	DMR	14	304	5001319;5001332	3.22432	0.508439	3.22432	0.87	Summary	1	0	1
chr16	857831	858135	DMR	14	304	5001319;5001332	3.22432	0.508439	3.22432	0.87	CpG-island	CpG16276	CpG16276	100	10.79
chr16	857831	858135	DMR	14	304	5001319;5001332	3.22432	0.508439	3.22432	0.87	postTSS1KB-TES	LMF1	ENSG00000103227	100	0.24
chr22	36505432	36505869	DMR	7	437	9739722;9739728	3.18417	0.502996	3.18417	0.87	Summary	0	0	1
chr22	36505432	36505869	DMR	7	437	9739722;9739728	3.18417	0.502996	3.18417	0.87	postTSS1KB-TES	FOXRED2	ENSG00000100350	100	2.31
chr5	135027411	135029567	DMR	148	2156	12152838;12152985	3.16863	0.500872	3.16863	1	Summary	1	0	1
chr5	135027411	135029567	DMR	148	2156	12152838;12152985	3.16863	0.500872	3.16863	1	CpG-island	CpG40154	CpG40154	94.85	99.56
chr5	135027411	135029567	DMR	148	2156	12152838;12152985	3.16863	0.500872	3.16863	1	postTSS1KB-TES	PITX1	ENSG00000069011	84.97	30.14
chr22	40746562	40746629	DMR	5	67	9787867;9787871	3.1678	0.500758	3.1678	0.93	Summary	0	0	0
chr1	3068872	3069374	DMR	43	502	53922;53964	3.15151	0.498518	3.15151	0.8	Summary	1	2	0
chr1	3068872	3069374	DMR	43	502	53922;53964	3.15151	0.498518	3.15151	0.8	CpG-island	CpG274	CpG274	100	12.43
chr1	3068872	3069374	DMR	43	502	53922;53964	3.15151	0.498518	3.15151	0.8	TSS	LINC00982	ENSG00000177133	100	25.1
chr1	3068872	3069374	DMR	43	502	53922;53964	3.15151	0.498518	3.15151	0.8	TSS	PRDM16	ENSG00000142611	100	25.1
chr21	45283297	45283330	DMR	3	33	9516780;9516782	3.15022	0.498341	3.15022	0.7	Summary	0	0	1
chr21	45283297	45283330	DMR	3	33	9516780;9516782	3.15022	0.498341	3.15022	0.7	postTSS1KB-TES	POFUT2	ENSG00000186866	100	0.14
chr7	225687	225840	DMR	11	153	13467019;13467029	3.12535	0.494898	3.12535	0.75	Summary	1	0	1
chr7	225687	225840	DMR	11	153	13467019;13467029	3.12535	0.494898	3.12535	0.75	CpG-island	CpG45204	CpG45204	100	7.58
chr7	225687	225840	DMR	11	153	13467019;13467029	3.12535	0.494898	3.12535	0.75	postTSS1KB-TES	FAM20C	ENSG00000177706	100	0.23
chr14	105229642	105240229	DMR	243	10587	4386540;4386782	3.10878	0.49259	3.10878	0.93	Summary	0	0	1
chr14	105229642	105240229	DMR	243	10587	4386540;4386782	3.10878	0.49259	3.10878	0.93	postTSS1KB-TES	BRF1	ENSG00000185024	100	10.05
chr19	38083135	38083271	DMR	5	136	7315320;7315324	3.10735	0.49239	3.10735	0.87	Summary	0	0	1
chr19	38083135	38083271	DMR	5	136	7315320;7315324	3.10735	0.49239	3.10735	0.87	postTSS1KB-TES	SIPA1L3	ENSG00000105738	100	0.05
chr1	39768168	39768561	DMR	5	393	389299;389303	0.323114	0.490644	3.09488	0.13	Summary	0	0	1
chr1	39768168	39768561	DMR	5	393	389299;389303	0.323114	0.490644	3.09488	0.13	postTSS1KB-TES	BMP8B	ENSG00000116985	100	1.28
chr3	12906687	12906785	DMR	4	98	10020105;10020108	3.09153	0.490174	3.09153	0.73	Summary	0	0	1
chr3	12906687	12906785	DMR	4	98	10020105;10020108	3.09153	0.490174	3.09153	0.73	postTSS1KB-TES	IQSEC1	ENSG00000144711	100	0.06
chrX	101805559	101806398	DMR	7	839	16246906;16246912	0.324326	0.489018	3.08332	0.02	Summary	0	0	0
chr5	171315685	171317301	DMR	73	1616	12320928;12321000	3.0688	0.486968	3.0688	1	Summary	1	0	0
chr5	171315685	171317301	DMR	73	1616	12320928;12321000	3.0688	0.486968	3.0688	1	CpG-island	CpG40721	CpG40721	88.24	15.94
chr13	113010930	113011136	DMR	5	206	3898520;3898524	0.329052	0.482735	3.03903	0.17	Summary	0	0	1
chr13	113010930	113011136	DMR	5	206	3898520;3898524	0.329052	0.482735	3.03903	0.17	postTSS1KB-TES	MCF2L	ENSG00000126217	100	0.1
chr3	44579752	44580180	DMR	10	428	10152809;10152818	3.02938	0.481353	3.02938	0.8	Summary	0	1	5
chr3	44579752	44580180	DMR	10	428	10152809;10152818	3.02938	0.481353	3.02938	0.8	TSS	MPRIPP1	ENSG00000214820	35.98	7.7
chr3	44579752	44580180	DMR	10	428	10152809;10152818	3.02938	0.481353	3.02938	0.8	postTSS1KB-TES	ZKSCAN7	ENSG00000196345	100	1.57
chr3	44579752	44580180	DMR	10	428	10152809;10152818	3.02938	0.481353	3.02938	0.8	postTSS1KB-TES	RP11-944L7.4	ENSG00000236869	100	0.34
chr3	44579752	44580180	DMR	10	428	10152809;10152818	3.02938	0.481353	3.02938	0.8	postTSS1KB-TES	RP11-944L7.5	ENSG00000273303	100	1.55
chr3	44579752	44580180	DMR	10	428	10152809;10152818	3.02938	0.481353	3.02938	0.8	postTSS1KB-TES	ZNF660	ENSG00000144792	100	2.09
chr3	44579752	44580180	DMR	10	428	10152809;10152818	3.02938	0.481353	3.02938	0.8	postTSS1KB-TES	MPRIPP1	ENSG00000214820	20.56	100
chr2	240888141	240888799	DMR	27	658	8832678;8832704	3.02324	0.480473	3.02324	0.97	Summary	1	0	1
chr2	240888141	240888799	DMR	27	658	8832678;8832704	3.02324	0.480473	3.02324	0.97	CpG-island	CpG29683	CpG29683	38.6	100
chr2	240888141	240888799	DMR	27	658	8832678;8832704	3.02324	0.480473	3.02324	0.97	postTSS1KB-TES	C2orf54	ENSG00000172478	100	6.69
chr16	89646632	89648883	DMR	122	2251	5618107;5618228	3.00599	0.477988	3.00599	0.9	Summary	1	0	1
chr16	89646632	89648883	DMR	122	2251	5618107;5618228	3.00599	0.477988	3.00599	0.9	CpG-island	CpG18303	CpG18303	41.71	100
chr16	89646632	89648883	DMR	122	2251	5618107;5618228	3.00599	0.477988	3.00599	0.9	postTSS1KB-TES	CHMP1A	ENSG00000131165	100	18.13
chr19	651752	651966	DMR	9	214	6896295;6896303	3.00354	0.477633	3.00354	0.98	Summary	1	0	1
chr19	651752	651966	DMR	9	214	6896295;6896303	3.00354	0.477633	3.00354	0.98	CpG-island	CpG22634	CpG22634	100	10.72
chr19	651752	651966	DMR	9	214	6896295;6896303	3.00354	0.477633	3.00354	0.98	postTSS1KB-TES	RNF126	ENSG00000070423	100	1.45
chr19	1049534	1049588	DMR	3	54	6907917;6907919	2.99937	0.47703	2.99937	0.83	Summary	0	0	1
chr19	1049534	1049588	DMR	3	54	6907917;6907919	2.99937	0.47703	2.99937	0.83	postTSS1KB-TES	ABCA7	ENSG00000064687	100	0.22
chr18	46966344	46967094	DMR	20	750	6705093;6705112	2.97475	0.47345	2.97475	1	Summary	1	0	1
chr18	46966344	46967094	DMR	20	750	6705093;6705112	2.97475	0.47345	2.97475	1	CpG-island	CpG21961	CpG21961	21.87	77
chr18	46966344	46967094	DMR	20	750	6705093;6705112	2.97475	0.47345	2.97475	1	postTSS1KB-TES	KATNAL2	ENSG00000167216	100	0.41
chr14	104429934	104430373	DMR	26	439	4372532;4372557	2.97135	0.472954	2.97135	0.88	Summary	1	0	0
chr14	104429934	104430373	DMR	26	439	4372532;4372557	2.97135	0.472954	2.97135	0.88	CpG-island	CpG14288	CpG14288	100	25.75
chr20	2821748	2822943	DMR	31	1195	8870022;8870052	2.96827	0.472504	2.96827	0.97	Summary	0	0	0
chr16	87186265	87186588	DMR	7	323	5572481;5572487	2.96306	0.47174	2.96306	0.82	Summary	0	0	1
chr16	87186265	87186588	DMR	7	323	5572481;5572487	2.96306	0.47174	2.96306	0.82	postTSS1KB-TES	C16orf95	ENSG00000260456	100	0.14
chr7	12124010	12124883	DMR	6	873	13580142;13580147	0.337705	0.471462	2.96116	0	Summary	0	0	0
chr2	3180944	3181066	DMR	9	122	7722833;7722841	2.93003	0.466872	2.93003	0.95	Summary	1	0	0
chr2	3180944	3181066	DMR	9	122	7722833;7722841	2.93003	0.466872	2.93003	0.95	CpG-island	CpG26354	CpG26354	100	9.95
chr8	74293489	74294681	DMR	8	1192	14725486;14725493	0.342961	0.464755	2.91578	0.02	Summary	0	0	1
chr8	74293489	74294681	DMR	8	1192	14725486;14725493	0.342961	0.464755	2.91578	0.02	postTSS1KB-TES	JPH1	ENSG00000104369	100	1.39
chr20	18197725	18198331	DMR	7	606	8939354;8939360	0.343376	0.46423	2.91226	0.15	Summary	0	0	0
chr11_KI270832v1_alt	144675	144717	DMR	3	42	2777122;2777124	2.90669	0.463399	2.90669	0.9	Summary	1	0	0
chr11_KI270832v1_alt	144675	144717	DMR	3	42	2777122;2777124	2.90669	0.463399	2.90669	0.9	CpG-island	CpG8882	CpG8882	100	1.38
chr19	24196551	24197260	DMR	4	709	7209421;7209424	0.346484	0.460317	2.88614	0.02	Summary	0	0	0
chr11	48327675	48329011	DMR	5	1336	2283796;2283800	0.347722	0.458768	2.87586	0.03	Summary	0	0	1
chr11	48327675	48329011	DMR	5	1336	2283796;2283800	0.347722	0.458768	2.87586	0.03	postTSS1KB-TES	OR4C3	ENSG00000176547	59.58	31.2
chr18	23217932	23219490	DMR	28	1558	6619854;6619881	2.87294	0.458326	2.87294	0.88	Summary	0	0	2
chr18	23217932	23219490	DMR	28	1558	6619854;6619881	2.87294	0.458326	2.87294	0.88	postTSS1KB-TES	CABLES1	ENSG00000134508	100	1.25
chr18	23217932	23219490	DMR	28	1558	6619854;6619881	2.87294	0.458326	2.87294	0.88	postTSS1KB-TES	TMEM241	ENSG00000134490	100	0.65
chr7	2595241	2595494	DMR	7	253	13515442;13515448	2.8707	0.457988	2.8707	0.97	Summary	0	0	1
chr7	2595241	2595494	DMR	7	253	13515442;13515448	2.8707	0.457988	2.8707	0.97	postTSS1KB-TES	IQCE	ENSG00000106012	100	0.46
chr17	82914924	82915459	DMR	16	535	6385609;6385624	2.86243	0.456735	2.86243	0.97	Summary	0	0	1
chr17	82914924	82915459	DMR	16	535	6385609;6385624	2.86243	0.456735	2.86243	0.97	postTSS1KB-TES	TBCD	ENSG00000141556	100	0.28
chr3	186736814	186738638	DMR	18	1824	10747672;10747689	0.349854	0.456113	2.85834	0	Summary	0	0	2
chr3	186736814	186738638	DMR	18	1824	10747672;10747689	0.349854	0.456113	2.85834	0	postTSS1KB-TES	RP11-573D15.8	ENSG00000197099	100	0.95
chr3	186736814	186738638	DMR	18	1824	10747672;10747689	0.349854	0.456113	2.85834	0	postTSS1KB-TES	KNG1	ENSG00000113889	100	7.1
chrX	56770726	56771041	DMR	9	315	16080784;16080792	2.85761	0.456003	2.85761	0.85	Summary	0	0	1
chrX	56770726	56771041	DMR	9	315	16080784;16080792	2.85761	0.456003	2.85761	0.85	postTSS1KB-TES	LINC01420	ENSG00000204272	100	0.36
chr1	597609	598951	DMR	66	1342	2944;3009	2.85681	0.455881	2.85681	1	Summary	1	1	0
chr1	597609	598951	DMR	66	1342	2944;3009	2.85681	0.455881	2.85681	1	CpG-island	CpG9	CpG9	71.01	100
chr1	597609	598951	DMR	66	1342	2944;3009	2.85681	0.455881	2.85681	1	TSS	RP5-857K21.3	ENSG00000239664	66.24	44.45
chr22	49879980	49880182	DMR	6	202	9895893;9895898	2.85592	0.455745	2.85592	0.72	Summary	0	1	1
chr22	49879980	49880182	DMR	6	202	9895893;9895898	2.85592	0.455745	2.85592	0.72	TSS	Metazoa_SRP	ENSG00000280567	9.41	0.95
chr22	49879980	49880182	DMR	6	202	9895893;9895898	2.85592	0.455745	2.85592	0.72	postTSS1KB-TES	ZBED4	ENSG00000100426	100	0.57
chr4	131746362	131746578	DMR	11	216	11377215;11377225	2.8548	0.455576	2.8548	0.95	Summary	1	0	0
chr4	131746362	131746578	DMR	11	216	11377215;11377225	2.8548	0.455576	2.8548	0.95	CpG-island	CpG37634	CpG37634	100	0.53
chr14	105240328	105240456	DMR	4	128	4386784;4386787	2.84925	0.454731	2.84925	0.95	Summary	0	0	1
chr14	105240328	105240456	DMR	4	128	4386784;4386787	2.84925	0.454731	2.84925	0.95	postTSS1KB-TES	BRF1	ENSG00000185024	100	0.12
chr14	92688458	92688670	DMR	10	212	4272652;4272661	2.84832	0.454588	2.84832	0.87	Summary	0	0	1
chr14	92688458	92688670	DMR	10	212	4272652;4272661	2.84832	0.454588	2.84832	0.87	postTSS1KB-TES	RIN3	ENSG00000100599	100	0.12
chr9	82014972	82016061	DMR	5	1089	15373223;15373227	0.352092	0.453344	2.84017	0	Summary	0	0	0
chr1	2331036	2331219	DMR	7	183	41287;41293	2.83696	0.452853	2.83696	0.83	Summary	0	0	1
chr1	2331036	2331219	DMR	7	183	41287;41293	2.83696	0.452853	2.83696	0.83	postTSS1KB-TES	MORN1	ENSG00000116151	100	0.26
chr8_KI270820v1_alt	3574	4518	DMR	16	944	15066943;15066958	0.353505	0.451604	2.82881	0	Summary	0	0	0
chr4	131762611	131762701	DMR	5	90	11377991;11377995	2.82683	0.451299	2.82683	0.93	Summary	1	0	0
chr4	131762611	131762701	DMR	5	90	11377991;11377995	2.82683	0.451299	2.82683	0.93	CpG-island	CpG37634	CpG37634	100	0.22
chr8	142390078	142391680	DMR	43	1602	14990967;14991009	2.81288	0.449152	2.81288	0.92	Summary	1	0	1
chr8	142390078	142391680	DMR	43	1602	14990967;14991009	2.81288	0.449152	2.81288	0.92	CpG-island	CpG49868	CpG49868	37.45	100
chr8	142390078	142391680	DMR	43	1602	14990967;14991009	2.81288	0.449152	2.81288	0.92	postTSS1KB-TES	TSNARE1	ENSG00000171045	100	0.84
chr9	134939818	134940030	DMR	8	212	15713990;15713997	2.80432	0.447828	2.80432	0.88	Summary	0	0	1
chr9	134939818	134940030	DMR	8	212	15713990;15713997	2.80432	0.447828	2.80432	0.88	postTSS1KB-TES	RP11-447M12.2	ENSG00000236403	100	4.2
chr8	144391561	144391990	DMR	17	429	15028414;15028430	2.80374	0.447737	2.80374	0.88	Summary	1	0	1
chr8	144391561	144391990	DMR	17	429	15028414;15028430	2.80374	0.447737	2.80374	0.88	CpG-island	CpG50036	CpG50036	87.65	12.34
chr8	144391561	144391990	DMR	17	429	15028414;15028430	2.80374	0.447737	2.80374	0.88	postTSS1KB-TES	ADCK5	ENSG00000173137	100	2.24
chr3	12666785	12667118	DMR	14	333	10017680;10017693	0.356802	0.447573	2.80267	0.03	Summary	0	0	0
chr18	79831652	79831854	DMR	7	202	6865015;6865021	2.77855	0.443818	2.77855	0.85	Summary	1	0	0
chr18	79831652	79831854	DMR	7	202	6865015;6865021	2.77855	0.443818	2.77855	0.85	CpG-island	CpG22476	CpG22476	22.77	5.29
chr18	46711108	46712636	DMR	12	1528	6703478;6703489	0.35993	0.443782	2.77832	0.02	Summary	0	0	1
chr18	46711108	46712636	DMR	12	1528	6703478;6703489	0.35993	0.443782	2.77832	0.02	postTSS1KB-TES	ST8SIA5	ENSG00000101638	100	1.69
chr19	4099613	4099979	DMR	5	366	6977600;6977604	2.77727	0.443617	2.77727	0.8	Summary	0	0	1
chr19	4099613	4099979	DMR	5	366	6977600;6977604	2.77727	0.443617	2.77727	0.8	postTSS1KB-TES	MAP2K2	ENSG00000126934	100	1.12
chr12	1573533	1574778	DMR	16	1245	2800556;2800571	2.77087	0.442616	2.77087	1	Summary	0	0	2
chr12	1573533	1574778	DMR	16	1245	2800556;2800571	2.77087	0.442616	2.77087	1	postTSS1KB-TES	WNT5B	ENSG00000111186	100	1.07
chr12	1573533	1574778	DMR	16	1245	2800556;2800571	2.77087	0.442616	2.77087	1	postTSS1KB-TES	FBXL14	ENSG00000171823	100	4.58
chr19	4361779	4361954	DMR	6	175	6982004;6982009	2.76232	0.441274	2.76232	0.92	Summary	1	0	1
chr19	4361779	4361954	DMR	6	175	6982004;6982009	2.76232	0.441274	2.76232	0.92	CpG-island	CpG23234	CpG23234	37.71	17.74
chr19	4361779	4361954	DMR	6	175	6982004;6982009	2.76232	0.441274	2.76232	0.92	postTSS1KB-TES	SH3GL1	ENSG00000141985	100	0.45
chr16	4697560	4697705	DMR	6	145	5072648;5072653	2.7455	0.438621	2.7455	0.97	Summary	0	0	1
chr16	4697560	4697705	DMR	6	145	5072648;5072653	2.7455	0.438621	2.7455	0.97	postTSS1KB-TES	ANKS3	ENSG00000168096	100	0.39
chr7	2647583	2647610	DMR	3	27	13516539;13516541	2.73618	0.437145	2.73618	0.92	Summary	1	0	1
chr7	2647583	2647610	DMR	3	27	13516539;13516541	2.73618	0.437145	2.73618	0.92	CpG-island	CpG45491	CpG45491	100	3.68
chr7	2647583	2647610	DMR	3	27	13516539;13516541	2.73618	0.437145	2.73618	0.92	postTSS1KB-TES	TTYH3	ENSG00000136295	100	0.08
chr16	89587139	89587160	DMR	4	21	5616878;5616881	2.73002	0.436165	2.73002	0.85	Summary	1	0	1
chr16	89587139	89587160	DMR	4	21	5616878;5616881	2.73002	0.436165	2.73002	0.85	CpG-island	CpG18299	CpG18299	100	1.65
chr16	89587139	89587160	DMR	4	21	5616878;5616881	2.73002	0.436165	2.73002	0.85	postTSS1KB-TES	CPNE7	ENSG00000178773	100	0.1
chr8	141770408	141771352	DMR	17	944	14983259;14983275	0.366362	0.436089	2.72954	0	Summary	0	0	0
chr17	82440229	82440335	DMR	12	106	6377345;6377356	2.7279	0.435829	2.7279	0.92	Summary	0	0	1
chr17	82440229	82440335	DMR	12	106	6377345;6377356	2.7279	0.435829	2.7279	0.92	postTSS1KB-TES	HEXDC	ENSG00000169660	100	0.45
chrX	115864924	115865001	DMR	4	77	16295809;16295812	2.71914	0.434431	2.71914	0.95	Summary	1	0	0
chrX	115864924	115865001	DMR	4	77	16295809;16295812	2.71914	0.434431	2.71914	0.95	CpG-island	CpG54041	CpG54041	100	0.17
chr20	62351065	62351344	DMR	8	279	9242341;9242348	2.71714	0.434111	2.71714	0.92	Summary	0	0	1
chr20	62351065	62351344	DMR	8	279	9242341;9242348	2.71714	0.434111	2.71714	0.92	postTSS1KB-TES	LAMA5	ENSG00000130702	100	0.48
chr1	980585	980693	DMR	6	108	7805;7810	2.71471	0.433724	2.71471	0.85	Summary	0	0	1
chr1	980585	980693	DMR	6	108	7805;7810	2.71471	0.433724	2.71471	0.85	postTSS1KB-TES	PERM1	ENSG00000187642	100	1.83
chr7	76942269	76942993	DMR	5	724	13916998;13917002	0.368581	0.433467	2.71311	0	Summary	0	0	0
chr8	83163	83307	DMR	10	144	14344358;14344367	2.70958	0.432901	2.70958	1	Summary	1	0	0
chr8	83163	83307	DMR	10	144	14344358;14344367	2.70958	0.432901	2.70958	1	CpG-island	CpG48111	CpG48111	100	13.3
chr5	1878384	1878433	DMR	8	49	11647265;11647272	2.70714	0.43251	2.70714	0.7	Summary	1	0	1
chr5	1878384	1878433	DMR	8	49	11647265;11647272	2.70714	0.43251	2.70714	0.7	CpG-island	CpG38616	CpG38616	100	0.38
chr5	1878384	1878433	DMR	8	49	11647265;11647272	2.70714	0.43251	2.70714	0.7	postTSS1KB-TES	IRX4	ENSG00000113430	100	0.56
chr19	36299969	36299977	DMR	3	8	7299842;7299844	2.70564	0.43227	2.70564	0.85	Summary	1	0	0
chr19	36299969	36299977	DMR	3	8	7299842;7299844	2.70564	0.43227	2.70564	0.85	CpG-island	CpG24525	CpG24525	100	0.02
chr5	181448613	181451153	DMR	130	2540	12415533;12415662	2.70047	0.43144	2.70047	1	Summary	1	0	0
chr5	181448613	181451153	DMR	130	2540	12415533;12415662	2.70047	0.43144	2.70047	1	CpG-island	CpG41084	CpG41084	91.61	82.49
chr8	48976701	48976931	DMR	4	230	14627199;14627202	2.69977	0.431327	2.69977	0.78	Summary	0	0	0
chr13	110312824	110314738	DMR	51	1914	3870559;3870609	0.37049	0.431224	2.69913	0	Summary	1	0	1
chr13	110312824	110314738	DMR	51	1914	3870559;3870609	0.37049	0.431224	2.69913	0	CpG-island	CpG12590	CpG12590	23.46	100
chr13	110312824	110314738	DMR	51	1914	3870559;3870609	0.37049	0.431224	2.69913	0	postTSS1KB-TES	COL4A2	ENSG00000134871	100	0.93
chr2	128268828	128269361	DMR	9	533	8344499;8344507	2.69239	0.430137	2.69239	0.9	Summary	1	0	1
chr2	128268828	128269361	DMR	9	533	8344499;8344507	2.69239	0.430137	2.69239	0.9	CpG-island	CpG28111	CpG28111	3.19	2.62
chr2	128268828	128269361	DMR	9	533	8344499;8344507	2.69239	0.430137	2.69239	0.9	postTSS1KB-TES	HS6ST1	ENSG00000136720	100	0.66
chr1	1540171	1540194	DMR	3	23	23953;23955	2.6869	0.429251	2.6869	0.68	Summary	1	1	0
chr1	1540171	1540194	DMR	3	23	23953;23955	2.6869	0.429251	2.6869	0.68	CpG-island	CpG131	CpG131	100	1.22
chr1	1540171	1540194	DMR	3	23	23953;23955	2.6869	0.429251	2.6869	0.68	TSS	TMEM240	ENSG00000205090	100	1.15
chr1	161457252	161457323	DMR	8	71	883062;883069	2.68418	0.428811	2.68418	0.9	Summary	1	0	0
chr1	161457252	161457323	DMR	8	71	883062;883069	2.68418	0.428811	2.68418	0.9	CpG-island	CpG3132	CpG3132	100	0.22
chr4	888705	889508	DMR	25	803	10854918;10854942	2.6782	0.427843	2.6782	0.95	Summary	0	0	1
chr4	888705	889508	DMR	25	803	10854918;10854942	2.6782	0.427843	2.6782	0.95	postTSS1KB-TES	GAK	ENSG00000178950	100	0.98
chr19	45553937	45554149	DMR	6	212	7393048;7393053	2.67635	0.427542	2.67635	0.8	Summary	0	0	1
chr19	45553937	45554149	DMR	6	212	7393048;7393053	2.67635	0.427542	2.67635	0.8	postTSS1KB-TES	OPA3	ENSG00000125741	100	0.29
chr19	1012937	1013112	DMR	5	175	6906825;6906829	2.66816	0.426212	2.66816	0.93	Summary	0	0	1
chr19	1012937	1013112	DMR	5	175	6906825;6906829	2.66816	0.426212	2.66816	0.93	postTSS1KB-TES	TMEM259	ENSG00000182087	100	1.66
chr20	62350805	62350870	DMR	3	65	9242333;9242335	2.66622	0.425896	2.66622	0.92	Summary	0	0	1
chr20	62350805	62350870	DMR	3	65	9242333;9242335	2.66622	0.425896	2.66622	0.92	postTSS1KB-TES	LAMA5	ENSG00000130702	100	0.11
chrUn_KI270748v1	79870	82477	DMR	146	2607	15802947;15803092	2.66572	0.425814	2.66572	1	Summary	1	0	0
chrUn_KI270748v1	79870	82477	DMR	146	2607	15802947;15803092	2.66572	0.425814	2.66572	1	CpG-island	CpG52655	CpG52655	80.86	99.57
chr5	664411	665189	DMR	21	778	11627163;11627183	2.66233	0.425262	2.66233	0.92	Summary	1	0	2
chr5	664411	665189	DMR	21	778	11627163;11627183	2.66233	0.425262	2.66233	0.92	CpG-island	CpG38502	CpG38502	15.04	54.67
chr5	664411	665189	DMR	21	778	11627163;11627183	2.66233	0.425262	2.66233	0.92	postTSS1KB-TES	CEP72	ENSG00000112877	100	1.44
chr5	664411	665189	DMR	21	778	11627163;11627183	2.66233	0.425262	2.66233	0.92	postTSS1KB-TES	TPPP	ENSG00000171368	100	2.39
chr18	45544105	45545389	DMR	12	1284	6696450;6696461	0.37626	0.424512	2.65774	0.08	Summary	0	0	2
chr18	45544105	45545389	DMR	12	1284	6696450;6696461	0.37626	0.424512	2.65774	0.08	postTSS1KB-TES	SLC14A2	ENSG00000132874	100	0.27
chr18	45544105	45545389	DMR	12	1284	6696450;6696461	0.37626	0.424512	2.65774	0.08	postTSS1KB-TES	RP11-749H17.2	ENSG00000267354	100	3.06
chr20	41364586	41364888	DMR	4	302	9088376;9088379	0.376538	0.424191	2.65577	0.3	Summary	0	0	1
chr20	41364586	41364888	DMR	4	302	9088376;9088379	0.376538	0.424191	2.65577	0.3	postTSS1KB-TES	EMILIN3	ENSG00000183798	100	5.15
chr8	143483948	143484299	DMR	10	351	15008035;15008044	2.64881	0.423051	2.64881	0.93	Summary	0	0	1
chr8	143483948	143484299	DMR	10	351	15008035;15008044	2.64881	0.423051	2.64881	0.93	postTSS1KB-TES	ZC3H3	ENSG00000014164	100	0.34
chr18	13136567	13136981	DMR	37	414	6553375;6553411	2.64468	0.422374	2.64468	0.78	Summary	1	0	0
chr18	13136567	13136981	DMR	37	414	6553375;6553411	2.64468	0.422374	2.64468	0.78	CpG-island	CpG21634	CpG21634	92.75	39.67
chr13	114197935	114200691	DMR	209	2756	3917961;3918169	2.63799	0.421273	2.63799	0.98	Summary	1	0	0
chr13	114197935	114200691	DMR	209	2756	3917961;3918169	2.63799	0.421273	2.63799	0.98	CpG-island	CpG12841	CpG12841	63.13	100
chr13	113108118	113108207	DMR	5	89	3900634;3900638	0.379524	0.420761	2.63488	0	Summary	1	0	1
chr13	113108118	113108207	DMR	5	89	3900634;3900638	0.379524	0.420761	2.63488	0	CpG-island	CpG12724	CpG12724	100	2.24
chr13	113108118	113108207	DMR	5	89	3900634;3900638	0.379524	0.420761	2.63488	0	postTSS1KB-TES	F7	ENSG00000057593	100	0.64
chr10	131088768	131089785	DMR	29	1017	1981364;1981392	2.63254	0.420374	2.63254	0.97	Summary	0	0	0
chr13	114009851	114011689	DMR	49	1838	3914314;3914362	2.62987	0.419934	2.62987	1	Summary	1	0	1
chr13	114009851	114011689	DMR	49	1838	3914314;3914362	2.62987	0.419934	2.62987	1	CpG-island	CpG12807	CpG12807	22.91	100
chr13	114009851	114011689	DMR	49	1838	3914314;3914362	2.62987	0.419934	2.62987	1	postTSS1KB-TES	RASA3	ENSG00000185989	100	1.19
chr4	89091200	89092792	DMR	8	1592	11247275;11247282	0.38093	0.419154	2.62515	0	Summary	0	0	1
chr4	89091200	89092792	DMR	8	1592	11247275;11247282	0.38093	0.419154	2.62515	0	postTSS1KB-TES	FAM13A	ENSG00000138640	100	0.41
chr12	34346186	34346252	DMR	3	66	2962364;2962366	2.61898	0.418132	2.61898	0.58	Summary	0	0	0
chr8	144425243	144425323	DMR	3	80	15029297;15029299	2.61495	0.417464	2.61495	0.85	Summary	0	0	1
chr8	144425243	144425323	DMR	3	80	15029297;15029299	2.61495	0.417464	2.61495	0.85	postTSS1KB-TES	VPS28	ENSG00000160948	100	2.02
chr9	136116188	136116246	DMR	5	58	15731729;15731733	2.61114	0.416829	2.61114	0.88	Summary	1	0	1
chr9	136116188	136116246	DMR	5	58	15731729;15731733	2.61114	0.416829	2.61114	0.88	CpG-island	CpG52349	CpG52349	100	1.77
chr9	136116188	136116246	DMR	5	58	15731729;15731733	2.61114	0.416829	2.61114	0.88	postTSS1KB-TES	C9orf69	ENSG00000238227	100	1.77
chr3	167017675	167017740	DMR	3	65	10660590;10660592	2.60751	0.416227	2.60751	0.92	Summary	0	0	0
chr21	44332547	44332611	DMR	6	64	9503308;9503313	2.5816	0.411889	2.5816	0.8	Summary	1	0	2
chr21	44332547	44332611	DMR	6	64	9503308;9503313	2.5816	0.411889	2.5816	0.8	CpG-island	CpG31746	CpG31746	100	29.63
chr21	44332547	44332611	DMR	6	64	9503308;9503313	2.5816	0.411889	2.5816	0.8	postTSS1KB-TES	C21orf2	ENSG00000160226	100	0.68
chr21	44332547	44332611	DMR	6	64	9503308;9503313	2.5816	0.411889	2.5816	0.8	postTSS1KB-TES	AP001062.7	ENSG00000184441	100	1.77
chr20	63861703	63861790	DMR	10	87	9274427;9274436	2.5691	0.409782	2.5691	0.92	Summary	1	1	1
chr20	63861703	63861790	DMR	10	87	9274427;9274436	2.5691	0.409782	2.5691	0.92	CpG-island	CpG31067	CpG31067	100	2
chr20	63861703	63861790	DMR	10	87	9274427;9274436	2.5691	0.409782	2.5691	0.92	TSS	ABHD16B	ENSG00000183260	100	4.35
chr20	63861703	63861790	DMR	10	87	9274427;9274436	2.5691	0.409782	2.5691	0.92	postTSS1KB-TES	RP4-591C20.9	ENSG00000268858	100	4.18
chr4	535120	535387	DMR	6	267	10847958;10847963	2.55218	0.406912	2.55218	0.78	Summary	1	0	1
chr4	535120	535387	DMR	6	267	10847958;10847963	2.55218	0.406912	2.55218	0.78	CpG-island	CpG35937	CpG35937	3.75	2.56
chr4	535120	535387	DMR	6	267	10847958;10847963	2.55218	0.406912	2.55218	0.78	postTSS1KB-TES	PIGG	ENSG00000174227	100	0.67
chr5	59039008	59040042	DMR	89	1034	11880872;11880960	2.54752	0.406118	2.54752	0.9	Summary	1	1	1
chr5	59039008	59040042	DMR	89	1034	11880872;11880960	2.54752	0.406118	2.54752	0.9	CpG-island	CpG39256	CpG39256	99.9	98.85
chr5	59039008	59040042	DMR	89	1034	11880872;11880960	2.54752	0.406118	2.54752	0.9	TSS	RP11-266N13.2	ENSG00000247345	100	51.7
chr5	59039008	59040042	DMR	89	1034	11880872;11880960	2.54752	0.406118	2.54752	0.9	postTSS1KB-TES	PDE4D	ENSG00000113448	100	0.07
chr15	51653271	51654276	DMR	10	1005	4625094;4625103	0.392575	0.406078	2.54729	0.07	Summary	0	0	0
chr19	621613	621636	DMR	4	23	6895278;6895281	2.54668	0.405975	2.54668	0.75	Summary	1	0	1
chr19	621613	621636	DMR	4	23	6895278;6895281	2.54668	0.405975	2.54668	0.75	CpG-island	CpG22632	CpG22632	100	0.29
chr19	621613	621636	DMR	4	23	6895278;6895281	2.54668	0.405975	2.54668	0.75	postTSS1KB-TES	POLRMT	ENSG00000099821	100	0.15
chr8_KI270813v1_alt	263606	263830	DMR	8	224	15049877;15049884	2.54492	0.405675	2.54492	0.87	Summary	0	0	0
chr16	30784035	30784251	DMR	4	216	5263303;5263306	2.54297	0.405341	2.54297	0.9	Summary	0	0	1
chr16	30784035	30784251	DMR	4	216	5263303;5263306	2.54297	0.405341	2.54297	0.9	postTSS1KB-TES	ZNF629	ENSG00000102870	100	2.79
chr7	2576908	2577943	DMR	72	1035	13515014;13515085	2.5395	0.404748	2.5395	1	Summary	1	0	1
chr7	2576908	2577943	DMR	72	1035	13515014;13515085	2.5395	0.404748	2.5395	1	CpG-island	CpG45484	CpG45484	100	69.89
chr7	2576908	2577943	DMR	72	1035	13515014;13515085	2.5395	0.404748	2.5395	1	postTSS1KB-TES	IQCE	ENSG00000106012	100	1.89
chr14	92718346	92719404	DMR	37	1058	4272921;4272957	2.53716	0.404348	2.53716	0.98	Summary	0	0	1
chr14	92718346	92719404	DMR	37	1058	4272921;4272957	2.53716	0.404348	2.53716	0.98	postTSS1KB-TES	LGMN	ENSG00000100600	100	2.41
chr17	80839971	80842690	DMR	138	2719	6342284;6342421	2.53573	0.404103	2.53573	1	Summary	1	0	1
chr17	80839971	80842690	DMR	138	2719	6342284;6342421	2.53573	0.404103	2.53573	1	CpG-island	CpG20770	CpG20770	58.96	100
chr17	80839971	80842690	DMR	138	2719	6342284;6342421	2.53573	0.404103	2.53573	1	postTSS1KB-TES	RPTOR	ENSG00000141564	100	0.65
chr11	134961173	134962334	DMR	83	1161	2758612;2758694	2.53206	0.403475	2.53206	0.92	Summary	1	0	0
chr11	134961173	134962334	DMR	83	1161	2758612;2758694	2.53206	0.403475	2.53206	0.92	CpG-island	CpG8816	CpG8816	71.83	100
chr21	44885881	44886224	DMR	6	343	9510990;9510995	2.52391	0.402074	2.52391	0.82	Summary	0	0	1
chr21	44885881	44886224	DMR	6	343	9510990;9510995	2.52391	0.402074	2.52391	0.82	postTSS1KB-TES	ITGB2	ENSG00000160255	79.01	0.6
chr17	75758081	75758140	DMR	4	59	6273609;6273612	2.5082	0.399361	2.5082	0.83	Summary	0	0	1
chr17	75758081	75758140	DMR	4	59	6273609;6273612	2.5082	0.399361	2.5082	0.83	postTSS1KB-TES	GALK1	ENSG00000108479	100	0.45
chr21	46010054	46011132	DMR	31	1078	9528422;9528452	2.50812	0.399348	2.50812	1	Summary	1	0	0
chr21	46010054	46011132	DMR	31	1078	9528422;9528452	2.50812	0.399348	2.50812	1	CpG-island	CpG31858	CpG31858	48.33	100
chr20	29303187	29304074	DMR	14	887	9002583;9002596	2.50243	0.398362	2.50243	1	Summary	0	0	0
chr1	151838534	151838857	DMR	39	323	817895;817933	2.4997	0.397887	2.4997	0.7	Summary	1	0	1
chr1	151838534	151838857	DMR	39	323	817895;817933	2.4997	0.397887	2.4997	0.7	CpG-island	CpG2860	CpG2860	100	26.39
chr1	151838534	151838857	DMR	39	323	817895;817933	2.4997	0.397887	2.4997	0.7	postTSS1KB-TES	C2CD4D	ENSG00000225556	100	18.58
chr11	2291398	2292563	DMR	34	1165	2074519;2074552	2.48418	0.395182	2.48418	1	Summary	0	0	0
chr3	64263277	64265027	DMR	7	1750	10273632;10273638	0.402931	0.394769	2.48181	0.03	Summary	0	0	1
chr3	64263277	64265027	DMR	7	1750	10273632;10273638	0.402931	0.394769	2.48181	0.03	postTSS1KB-TES	PRICKLE2	ENSG00000163637	100	0.5
chr17	82436159	82436914	DMR	24	755	6377234;6377257	2.4791	0.394293	2.4791	0.92	Summary	0	0	1
chr17	82436159	82436914	DMR	24	755	6377234;6377257	2.4791	0.394293	2.4791	0.92	postTSS1KB-TES	HEXDC	ENSG00000169660	100	3.24
chr20	49234127	49234209	DMR	3	82	9141887;9141889	2.47509	0.393591	2.47509	0.68	Summary	0	0	1
chr20	49234127	49234209	DMR	3	82	9141887;9141889	2.47509	0.393591	2.47509	0.68	postTSS1KB-TES	DDX27	ENSG00000124228	100	0.34
chr9	134464992	134466956	DMR	98	1964	15707463;15707560	2.47381	0.393366	2.47381	1	Summary	1	0	0
chr9	134464992	134466956	DMR	98	1964	15707463;15707560	2.47381	0.393366	2.47381	1	CpG-island	CpG52279	CpG52279	100	81.12
chr8	85642492	85642584	DMR	6	92	14759009;14759014	0.404342	0.393251	2.47315	0.17	Summary	1	0	0
chr8	85642492	85642584	DMR	6	92	14759009;14759014	0.404342	0.393251	2.47315	0.17	CpG-island	CpG49251	CpG49251	100	5.05
chr4	888004	888545	DMR	18	541	10854899;10854916	2.47203	0.393055	2.47203	0.93	Summary	0	0	1
chr4	888004	888545	DMR	18	541	10854899;10854916	2.47203	0.393055	2.47203	0.93	postTSS1KB-TES	GAK	ENSG00000178950	100	0.66
chr4	1988787	1989136	DMR	4	349	10876577;10876580	0.404773	0.392788	2.47052	0.18	Summary	0	0	1
chr4	1988787	1989136	DMR	4	349	10876577;10876580	0.404773	0.392788	2.47052	0.18	postTSS1KB-TES	NELFA	ENSG00000185049	100	0.6
chr1	148147641	148148007	DMR	6	366	790270;790275	2.46955	0.392618	2.46955	0.87	Summary	0	0	2
chr1	148147641	148148007	DMR	6	366	790270;790275	2.46955	0.392618	2.46955	0.87	postTSS1KB-TES	NBPF11	ENSG00000263956	100	0.74
chr1	148147641	148148007	DMR	6	366	790270;790275	2.46955	0.392618	2.46955	0.87	postTSS1KB-TES	ABHD17AP1	ENSG00000198658	100	16.86
chr13	113411786	113412685	DMR	29	899	3905101;3905129	2.46924	0.392563	2.46924	1	Summary	2	0	0
chr13	113411786	113412685	DMR	29	899	3905101;3905129	2.46924	0.392563	2.46924	1	CpG-island	CpG12745	CpG12745	25.92	100
chr13	113411786	113412685	DMR	29	899	3905101;3905129	2.46924	0.392563	2.46924	1	CpG-island	CpG12746	CpG12746	9.01	14.24
chrX	118974792	118975117	DMR	16	325	16306608;16306623	2.46463	0.391752	2.46463	0.85	Summary	1	1	0
chrX	118974792	118975117	DMR	16	325	16306608;16306623	2.46463	0.391752	2.46463	0.85	CpG-island	CpG54068	CpG54068	100	15.8
chrX	118974792	118975117	DMR	16	325	16306608;16306623	2.46463	0.391752	2.46463	0.85	TSS	LONRF3	ENSG00000175556	100	16.25
chr22	19876172	19877305	DMR	32	1133	9603792;9603823	2.45865	0.390697	2.45865	0.97	Summary	0	0	1
chr22	19876172	19877305	DMR	32	1133	9603792;9603823	2.45865	0.390697	2.45865	0.97	postTSS1KB-TES	TXNRD2	ENSG00000184470	100	1.73
chr19	51181172	51181595	DMR	17	423	7471007;7471023	2.45793	0.39057	2.45793	0.9	Summary	1	1	0
chr19	51181172	51181595	DMR	17	423	7471007;7471023	2.45793	0.39057	2.45793	0.9	CpG-island	CpG25407	CpG25407	32.62	10.79
chr19	51181172	51181595	DMR	17	423	7471007;7471023	2.45793	0.39057	2.45793	0.9	TSS	CTD-3187F8.14	ENSG00000269072	100	21.15
chr6	170723809	170725146	DMR	51	1337	13231044;13231094	2.45667	0.390346	2.45667	1	Summary	1	1	0
chr6	170723809	170725146	DMR	51	1337	13231044;13231094	2.45667	0.390346	2.45667	1	CpG-island	CpG43882	CpG43882	47.64	100
chr6	170723809	170725146	DMR	51	1337	13231044;13231094	2.45667	0.390346	2.45667	1	TSS	XX-C2158C12.2	ENSG00000213863	70.98	47.45
chr19	48443215	48443358	DMR	17	143	7430322;7430338	2.45487	0.390028	2.45487	0.78	Summary	1	0	1
chr19	48443215	48443358	DMR	17	143	7430322;7430338	2.45487	0.390028	2.45487	0.78	CpG-island	CpG25159	CpG25159	100	7.79
chr19	48443215	48443358	DMR	17	143	7430322;7430338	2.45487	0.390028	2.45487	0.78	postTSS1KB-TES	GRIN2D	ENSG00000105464	100	0.29
chr16	11021128	11022623	DMR	9	1495	5112853;5112861	0.407578	0.389789	2.45352	0.03	Summary	0	0	1
chr16	11021128	11022623	DMR	9	1495	5112853;5112861	0.407578	0.389789	2.45352	0.03	postTSS1KB-TES	CLEC16A	ENSG00000038532	100	0.63
chr5	101909989	101910668	DMR	4	679	12036721;12036724	0.407761	0.389594	2.45241	0.03	Summary	0	0	0
chr7	739450	739614	DMR	5	164	13477276;13477280	2.45158	0.389446	2.45158	0.65	Summary	0	0	1
chr7	739450	739614	DMR	5	164	13477276;13477280	2.45158	0.389446	2.45158	0.65	postTSS1KB-TES	DNAAF5	ENSG00000164818	100	0.28
chr16	89001592	89004099	DMR	94	2507	5605888;5605981	0.408301	0.38902	2.44918	0	Summary	2	0	0
chr16	89001592	89004099	DMR	94	2507	5605888;5605981	0.408301	0.38902	2.44918	0	CpG-island	CpG18229	CpG18229	34.98	100
chr16	89001592	89004099	DMR	94	2507	5605888;5605981	0.408301	0.38902	2.44918	0	CpG-island	CpG18230	CpG18230	11.33	100
chr1	10715208	10716338	DMR	28	1130	139818;139845	2.44801	0.388812	2.44801	1	Summary	0	0	1
chr1	10715208	10716338	DMR	28	1130	139818;139845	2.44801	0.388812	2.44801	1	postTSS1KB-TES	CASZ1	ENSG00000130940	100	0.71
chr20	62988973	62990911	DMR	52	1938	9255176;9255227	0.409075	0.388197	2.44454	0.03	Summary	1	0	0
chr20	62988973	62990911	DMR	52	1938	9255176;9255227	0.409075	0.388197	2.44454	0.03	CpG-island	CpG30947	CpG30947	19.04	100
chr19	2247346	2247599	DMR	6	253	6940510;6940515	2.44006	0.387401	2.44006	0.85	Summary	0	0	1
chr19	2247346	2247599	DMR	6	253	6940510;6940515	2.44006	0.387401	2.44006	0.85	postTSS1KB-TES	SF3A2	ENSG00000104897	100	2.26
chr21	37962487	37964409	DMR	17	1922	9446033;9446049	0.409841	0.387385	2.43997	0.02	Summary	0	0	1
chr21	37962487	37964409	DMR	17	1922	9446033;9446049	0.409841	0.387385	2.43997	0.02	postTSS1KB-TES	DSCR4	ENSG00000184029	100	1.14
chr4	131724323	131724361	DMR	3	38	11376181;11376183	2.43971	0.387339	2.43971	1	Summary	1	0	0
chr4	131724323	131724361	DMR	3	38	11376181;11376183	2.43971	0.387339	2.43971	1	CpG-island	CpG37634	CpG37634	100	0.09
chr5	128942395	128943736	DMR	17	1341	12121787;12121803	0.410023	0.387192	2.43889	0.07	Summary	0	0	1
chr5	128942395	128943736	DMR	17	1341	12121787;12121803	0.410023	0.387192	2.43889	0.07	postTSS1KB-TES	SLC27A6	ENSG00000113396	100	0.27
chr19	5932476	5932760	DMR	7	284	7008008;7008014	2.4336	0.386248	2.4336	0.93	Summary	0	0	1
chr19	5932476	5932760	DMR	7	284	7008008;7008014	2.4336	0.386248	2.4336	0.93	postTSS1KB-TES	RANBP3	ENSG00000031823	100	0.47
chr16	1498948	1499028	DMR	9	80	5018376;5018384	2.42777	0.385207	2.42777	0.97	Summary	0	0	1
chr16	1498948	1499028	DMR	9	80	5018376;5018384	2.42777	0.385207	2.42777	0.97	postTSS1KB-TES	TELO2	ENSG00000100726	100	0.5
chr9	67637479	67637920	DMR	6	441	15316558;15316563	0.411987	0.385116	2.42726	0.18	Summary	0	0	0
chr16	88778946	88779143	DMR	3	197	5600319;5600321	2.42286	0.384327	2.42286	0.87	Summary	0	0	1
chr16	88778946	88779143	DMR	3	197	5600319;5600321	2.42286	0.384327	2.42286	0.87	postTSS1KB-TES	PIEZO1	ENSG00000103335	100	0.29
chr17	68600472	68600663	DMR	24	191	6223750;6223773	2.42228	0.384225	2.42228	0.68	Summary	1	1	1
chr17	68600472	68600663	DMR	24	191	6223750;6223773	2.42228	0.384225	2.42228	0.68	CpG-island	CpG20426	CpG20426	100	12.68
chr17	68600472	68600663	DMR	24	191	6223750;6223773	2.42228	0.384225	2.42228	0.68	TSS	FAM20A	ENSG00000108950	100	9.55
chr17	68600472	68600663	DMR	24	191	6223750;6223773	2.42228	0.384225	2.42228	0.68	postTSS1KB-TES	LINC01482	ENSG00000267659	100	0.11
chr22	17817628	17817638	DMR	3	10	9582599;9582601	2.41476	0.382874	2.41476	0.52	Summary	0	0	1
chr22	17817628	17817638	DMR	3	10	9582599;9582601	2.41476	0.382874	2.41476	0.52	postTSS1KB-TES	MICAL3	ENSG00000243156	100	0
chr18	40897661	40898193	DMR	5	532	6684154;6684158	0.414705	0.382261	2.41135	0	Summary	0	0	0
chr19	41696857	41698472	DMR	15	1615	7356048;7356062	0.414748	0.382216	2.41111	0	Summary	0	0	2
chr19	41696857	41698472	DMR	15	1615	7356048;7356062	0.414748	0.382216	2.41111	0	postTSS1KB-TES	CEACAM5	ENSG00000105388	100	1.06
chr19	41696857	41698472	DMR	15	1615	7356048;7356062	0.414748	0.382216	2.41111	0	postTSS1KB-TES	CEACAM7	ENSG00000007306	100	4.94
chr22	48666808	48669462	DMR	63	2654	9879894;9879956	2.40365	0.380871	2.40365	0.92	Summary	1	0	1
chr22	48666808	48669462	DMR	63	2654	9879894;9879956	2.40365	0.380871	2.40365	0.92	CpG-island	CpG32857	CpG32857	13.64	100
chr22	48666808	48669462	DMR	63	2654	9879894;9879956	2.40365	0.380871	2.40365	0.92	postTSS1KB-TES	FAM19A5	ENSG00000219438	100	0.74
chr12	61600669	61601229	DMR	3	560	3105848;3105850	0.416293	0.380601	2.40215	0	Summary	0	1	0
chr12	61600669	61601229	DMR	3	560	3105848;3105850	0.416293	0.380601	2.40215	0	TSS	RP11-410B16.1	ENSG00000258336	100	28
chr19	1482880	1482898	DMR	3	18	6921347;6921349	2.39622	0.379527	2.39622	0.72	Summary	1	0	1
chr19	1482880	1482898	DMR	3	18	6921347;6921349	2.39622	0.379527	2.39622	0.72	CpG-island	CpG22811	CpG22811	100	0.79
chr19	1482880	1482898	DMR	3	18	6921347;6921349	2.39622	0.379527	2.39622	0.72	postTSS1KB-TES	PCSK4	ENSG00000115257	100	0.22
chr22	38580862	38582504	DMR	16	1642	9765519;9765534	0.41762	0.379218	2.39452	0.03	Summary	0	0	1
chr22	38580862	38582504	DMR	16	1642	9765519;9765534	0.41762	0.379218	2.39452	0.03	postTSS1KB-TES	FAM227A	ENSG00000184949	100	2.12
chr4	11523	11576	DMR	5	53	10844497;10844501	2.3919	0.378743	2.3919	0.77	Summary	1	0	0
chr4	11523	11576	DMR	5	53	10844497;10844501	2.3919	0.378743	2.3919	0.77	CpG-island	CpG35923	CpG35923	100	3.71
chr12	111387591	111389399	DMR	16	1808	3298448;3298463	0.420577	0.376155	2.37769	0	Summary	0	0	1
chr12	111387591	111389399	DMR	16	1808	3298448;3298463	0.420577	0.376155	2.37769	0	postTSS1KB-TES	RP3-473L9.4	ENSG00000257595	100	5.47
chr8	142250968	142251126	DMR	4	158	14988792;14988795	2.36898	0.374561	2.36898	0.77	Summary	0	0	1
chr8	142250968	142251126	DMR	4	158	14988792;14988795	2.36898	0.374561	2.36898	0.77	postTSS1KB-TES	TSNARE1	ENSG00000171045	100	0.08
chr17_GL383563v3_alt	130411	130634	DMR	16	223	6409199;6409214	2.36543	0.373911	2.36543	0.9	Summary	1	0	0
chr17_GL383563v3_alt	130411	130634	DMR	16	223	6409199;6409214	2.36543	0.373911	2.36543	0.9	CpG-island	CpG21098	CpG21098	69.96	17.79
chr2	68722469	68723992	DMR	14	1523	8044134;8044147	0.422778	0.373888	2.36531	0	Summary	0	0	1
chr2	68722469	68723992	DMR	14	1523	8044134;8044147	0.422778	0.373888	2.36531	0	postTSS1KB-TES	ARHGAP25	ENSG00000163219	100	1.04
chr13	113011633	113013587	DMR	101	1954	3898531;3898631	2.36445	0.37373	2.36445	0.98	Summary	1	0	1
chr13	113011633	113013587	DMR	101	1954	3898531;3898631	2.36445	0.37373	2.36445	0.98	CpG-island	CpG12707	CpG12707	68.73	100
chr13	113011633	113013587	DMR	101	1954	3898531;3898631	2.36445	0.37373	2.36445	0.98	postTSS1KB-TES	MCF2L	ENSG00000126217	100	0.96
chr1	1539813	1540008	DMR	17	195	23924;23940	2.35703	0.372365	2.35703	0.8	Summary	1	1	0
chr1	1539813	1540008	DMR	17	195	23924;23940	2.35703	0.372365	2.35703	0.8	CpG-island	CpG131	CpG131	100	10.35
chr1	1539813	1540008	DMR	17	195	23924;23940	2.35703	0.372365	2.35703	0.8	TSS	TMEM240	ENSG00000205090	100	9.75
chr21	42847540	42849788	DMR	99	2248	9481297;9481395	2.35423	0.371848	2.35423	1	Summary	1	0	1
chr21	42847540	42849788	DMR	99	2248	9481297;9481395	2.35423	0.371848	2.35423	1	CpG-island	CpG31671	CpG31671	40.12	100
chr21	42847540	42849788	DMR	99	2248	9481297;9481395	2.35423	0.371848	2.35423	1	postTSS1KB-TES	WDR4	ENSG00000160193	100	6.34
chrUn_GL000216v2	171756	172101	DMR	11	345	15784553;15784563	2.35413	0.37183	2.35413	0.98	Summary	0	1	0
chrUn_GL000216v2	171756	172101	DMR	11	345	15784553;15784563	2.35413	0.37183	2.35413	0.98	TSS	BX546479.1	ENSG00000274907	100	17.25
chr2	1565419	1565762	DMR	17	343	7709846;7709862	2.35259	0.371547	2.35259	0.92	Summary	0	0	1
chr2	1565419	1565762	DMR	17	343	7709846;7709862	2.35259	0.371547	2.35259	0.92	postTSS1KB-TES	AC144450.1	ENSG00000228613	100	0.47
chr17	27290470	27291426	DMR	7	956	5914993;5914999	0.425473	0.371128	2.35033	0.07	Summary	0	0	0
chr15	79545450	79547236	DMR	7	1786	4791583;4791589	0.4258	0.370794	2.34852	0	Summary	0	0	0
chr16	1789911	1790261	DMR	10	350	5024649;5024658	2.34618	0.370361	2.34618	0.92	Summary	0	0	1
chr16	1789911	1790261	DMR	10	350	5024649;5024658	2.34618	0.370361	2.34618	0.92	postTSS1KB-TES	SPSB3	ENSG00000162032	100	2.19
chr9	136101284	136102525	DMR	46	1241	15731342;15731387	2.34125	0.369448	2.34125	1	Summary	1	0	0
chr9	136101284	136102525	DMR	46	1241	15731342;15731387	2.34125	0.369448	2.34125	1	CpG-island	CpG52348	CpG52348	28.93	100
chr6	169424888	169425062	DMR	5	174	13217785;13217789	2.33641	0.368549	2.33641	0.72	Summary	0	0	0
chr12	1661712	1661989	DMR	22	277	2801650;2801671	2.33598	0.368469	2.33598	0.63	Summary	1	0	0
chr12	1661712	1661989	DMR	22	277	2801650;2801671	2.33598	0.368469	2.33598	0.63	CpG-island	CpG8973	CpG8973	100	15.29
chr16	81561	82003	DMR	15	442	4982232;4982246	2.33525	0.368334	2.33525	0.83	Summary	0	0	1
chr16	81561	82003	DMR	15	442	4982232;4982246	2.33525	0.368334	2.33525	0.83	postTSS1KB-TES	MPG	ENSG00000103152	100	5.63
chr11	1095520	1100038	DMR	132	4518	2053084;2053215	2.33455	0.368202	2.33455	1	Summary	0	0	1
chr11	1095520	1100038	DMR	132	4518	2053084;2053215	2.33455	0.368202	2.33455	1	postTSS1KB-TES	MUC2	ENSG00000198788	100	13.04
chr8	144060207	144060241	DMR	3	34	15021466;15021468	2.33103	0.367548	2.33103	0.52	Summary	1	0	1
chr8	144060207	144060241	DMR	3	34	15021466;15021468	2.33103	0.367548	2.33103	0.52	CpG-island	CpG50005	CpG50005	100	2.66
chr8	144060207	144060241	DMR	3	34	15021466;15021468	2.33103	0.367548	2.33103	0.52	postTSS1KB-TES	OPLAH	ENSG00000178814	100	0.29
chr22	49154941	49155120	DMR	6	179	9885763;9885768	2.33028	0.367408	2.33028	0.73	Summary	0	0	0
chr16	859682	859969	DMR	16	287	5001452;5001467	2.31622	0.36478	2.31622	0.88	Summary	1	0	1
chr16	859682	859969	DMR	16	287	5001452;5001467	2.31622	0.36478	2.31622	0.88	CpG-island	CpG16276	CpG16276	19.16	1.95
chr16	859682	859969	DMR	16	287	5001452;5001467	2.31622	0.36478	2.31622	0.88	postTSS1KB-TES	LMF1	ENSG00000103227	100	0.23
chr16	88722894	88723023	DMR	8	129	5598948;5598955	2.3094	0.363499	2.3094	0.93	Summary	1	0	1
chr16	88722894	88723023	DMR	8	129	5598948;5598955	2.3094	0.363499	2.3094	0.93	CpG-island	CpG18184	CpG18184	100	9.17
chr16	88722894	88723023	DMR	8	129	5598948;5598955	2.3094	0.363499	2.3094	0.93	postTSS1KB-TES	PIEZO1	ENSG00000103335	100	0.19
chr22	50506242	50506352	DMR	4	110	9908671;9908674	2.30916	0.363453	2.30916	0.95	Summary	0	0	1
chr22	50506242	50506352	DMR	4	110	9908671;9908674	2.30916	0.363453	2.30916	0.95	postTSS1KB-TES	LMF2	ENSG00000100258	100	2.94
chr2	156802582	156804152	DMR	12	1570	8451810;8451821	0.433133	0.363379	2.30876	0.08	Summary	0	0	0
chr20	63348749	63348774	DMR	3	25	9262304;9262306	2.30821	0.363275	2.30821	0.67	Summary	0	0	1
chr20	63348749	63348774	DMR	3	25	9262304;9262306	2.30821	0.363275	2.30821	0.67	postTSS1KB-TES	CHRNA4	ENSG00000101204	100	0.07
chr10	30271141	30272725	DMR	20	1584	1467669;1467688	0.433393	0.363118	2.30738	0.02	Summary	0	0	0
chrUn_KI270744v1	140053	140127	DMR	3	74	15800251;15800253	2.30672	0.362994	2.30672	0.77	Summary	0	0	0
chr19	7555277	7555529	DMR	17	252	7027722;7027738	2.30094	0.361905	2.30094	1	Summary	1	0	1
chr19	7555277	7555529	DMR	17	252	7027722;7027738	2.30094	0.361905	2.30094	1	CpG-island	CpG23452	CpG23452	100	22.03
chr19	7555277	7555529	DMR	17	252	7027722;7027738	2.30094	0.361905	2.30094	1	postTSS1KB-TES	PNPLA6	ENSG00000032444	100	0.94
chr17	42553663	42553715	DMR	4	52	6035886;6035889	2.3006	0.361841	2.3006	0.8	Summary	1	0	3
chr17	42553663	42553715	DMR	4	52	6035886;6035889	2.3006	0.361841	2.3006	0.8	CpG-island	CpG19732	CpG19732	100	2.62
chr17	42553663	42553715	DMR	4	52	6035886;6035889	2.3006	0.361841	2.3006	0.8	postTSS1KB-TES	RP11-400F19.8	ENSG00000266929	100	0.21
chr17	42553663	42553715	DMR	4	52	6035886;6035889	2.3006	0.361841	2.3006	0.8	postTSS1KB-TES	HSD17B1	ENSG00000108786	100	1.04
chr17	42553663	42553715	DMR	4	52	6035886;6035889	2.3006	0.361841	2.3006	0.8	postTSS1KB-TES	RP11-400F19.6	ENSG00000266962	100	3.96
chr19	7617335	7617429	DMR	5	94	7028749;7028753	2.29929	0.361594	2.29929	0.58	Summary	0	1	1
chr19	7617335	7617429	DMR	5	94	7028749;7028753	2.29929	0.361594	2.29929	0.58	TSS	MIR6792	ENSG00000273657	100	4.7
chr19	7617335	7617429	DMR	5	94	7028749;7028753	2.29929	0.361594	2.29929	0.58	postTSS1KB-TES	CAMSAP3	ENSG00000076826	100	0.44
chr3	183955957	183958455	DMR	139	2498	10726510;10726648	2.29554	0.360884	2.29554	1	Summary	0	0	1
chr3	183955957	183958455	DMR	139	2498	10726510;10726648	2.29554	0.360884	2.29554	1	postTSS1KB-TES	ABCC5	ENSG00000114770	100	2.57
chr10	1339321	1341921	DMR	58	2600	1306406;1306463	2.29549	0.360875	2.29549	0.92	Summary	1	0	1
chr10	1339321	1341921	DMR	58	2600	1306406;1306463	2.29549	0.360875	2.29549	0.92	CpG-island	CpG4475	CpG4475	19.46	100
chr10	1339321	1341921	DMR	58	2600	1306406;1306463	2.29549	0.360875	2.29549	0.92	postTSS1KB-TES	ADARB2	ENSG00000185736	100	0.46
chr19	55851237	55851291	DMR	4	54	7522815;7522818	2.29397	0.360587	2.29397	0.92	Summary	1	0	1
chr19	55851237	55851291	DMR	4	54	7522815;7522818	2.29397	0.360587	2.29397	0.92	CpG-island	CpG25665	CpG25665	100	2.81
chr19	55851237	55851291	DMR	4	54	7522815;7522818	2.29397	0.360587	2.29397	0.92	postTSS1KB-TES	NLRP4	ENSG00000160505	100	0.12
chr16	82113	82200	DMR	4	87	4982248;4982251	2.29189	0.360194	2.29189	0.88	Summary	0	0	1
chr16	82113	82200	DMR	4	87	4982248;4982251	2.29189	0.360194	2.29189	0.88	postTSS1KB-TES	MPG	ENSG00000103152	100	1.11
chr6	167972912	167974316	DMR	11	1404	13203355;13203365	0.436593	0.359923	2.29046	0.03	Summary	0	0	0
chr4	131725562	131725727	DMR	6	165	11376248;11376253	2.2902	0.359873	2.2902	0.88	Summary	1	0	0
chr4	131725562	131725727	DMR	6	165	11376248;11376253	2.2902	0.359873	2.2902	0.88	CpG-island	CpG37634	CpG37634	100	0.4
chr4	131752047	131752122	DMR	6	75	11377478;11377483	2.28992	0.35982	2.28992	0.82	Summary	1	0	0
chr4	131752047	131752122	DMR	6	75	11377478;11377483	2.28992	0.35982	2.28992	0.82	CpG-island	CpG37634	CpG37634	100	0.18
chr12	119594448	119594741	DMR	16	293	3351886;3351901	2.28632	0.359137	2.28632	0.87	Summary	1	1	2
chr12	119594448	119594741	DMR	16	293	3351886;3351901	2.28632	0.359137	2.28632	0.87	CpG-island	CpG10854	CpG10854	100	16.16
chr12	119594448	119594741	DMR	16	293	3351886;3351901	2.28632	0.359137	2.28632	0.87	TSS	TMEM233	ENSG00000224982	3.75	0.55
chr12	119594448	119594741	DMR	16	293	3351886;3351901	2.28632	0.359137	2.28632	0.87	postTSS1KB-TES	RP11-768F21.1	ENSG00000248636	100	0.1
chr12	119594448	119594741	DMR	16	293	3351886;3351901	2.28632	0.359137	2.28632	0.87	postTSS1KB-TES	TMEM233	ENSG00000224982	96.25	0.58
chr10	124237689	124239008	DMR	7	1319	1929717;1929723	0.437742	0.358782	2.28445	0	Summary	0	0	0
chr1	1287551	1291173	DMR	271	3622	16757;17027	2.28367	0.358633	2.28367	0.95	Summary	1	0	1
chr1	1287551	1291173	DMR	271	3622	16757;17027	2.28367	0.358633	2.28367	0.95	CpG-island	CpG86	CpG86	100	41.32
chr1	1287551	1291173	DMR	271	3622	16757;17027	2.28367	0.358633	2.28367	0.95	postTSS1KB-TES	SCNN1D	ENSG00000162572	100	34.19
chr17	49965168	49965757	DMR	38	589	6108851;6108888	2.27689	0.357342	2.27689	0.77	Summary	1	1	0
chr17	49965168	49965757	DMR	38	589	6108851;6108888	2.27689	0.357342	2.27689	0.77	CpG-island	CpG20079	CpG20079	90.32	28.04
chr17	49965168	49965757	DMR	38	589	6108851;6108888	2.27689	0.357342	2.27689	0.77	TSS	RNU6-1313P	ENSG00000199492	98.64	29.05
chr17	44983564	44985690	DMR	94	2126	6064117;6064210	2.27592	0.357157	2.27592	1	Summary	1	0	0
chr17	44983564	44985690	DMR	94	2126	6064117;6064210	2.27592	0.357157	2.27592	1	CpG-island	CpG19876	CpG19876	36.22	100
chr19	30443933	30444657	DMR	43	724	7247389;7247431	2.27115	0.356246	2.27115	1	Summary	1	0	1
chr19	30443933	30444657	DMR	43	724	7247389;7247431	2.27115	0.356246	2.27115	1	CpG-island	CpG24363	CpG24363	100	40.13
chr19	30443933	30444657	DMR	43	724	7247389;7247431	2.27115	0.356246	2.27115	1	postTSS1KB-TES	ZNF536	ENSG00000198597	100	0.15
chr8_KI270813v1_alt	255632	256052	DMR	17	420	15049695;15049711	2.26901	0.355836	2.26901	0.85	Summary	0	0	0
chr16	1497344	1498312	DMR	28	968	5018340;5018367	2.26762	0.355569	2.26762	0.98	Summary	0	0	1
chr16	1497344	1498312	DMR	28	968	5018340;5018367	2.26762	0.355569	2.26762	0.98	postTSS1KB-TES	TELO2	ENSG00000100726	100	6.01
chr4	121730393	121731998	DMR	9	1605	11345261;11345269	0.441284	0.355282	2.26611	0	Summary	0	0	0
chr22	37567919	37568725	DMR	25	806	9751539;9751563	2.26517	0.3551	2.26517	0.93	Summary	0	0	1
chr22	37567919	37568725	DMR	25	806	9751539;9751563	2.26517	0.3551	2.26517	0.93	postTSS1KB-TES	CDC42EP1	ENSG00000128283	100	10.13
chr5	1878537	1878789	DMR	24	252	11647282;11647305	2.26362	0.354803	2.26362	0.75	Summary	1	0	1
chr5	1878537	1878789	DMR	24	252	11647282;11647305	2.26362	0.354803	2.26362	0.75	CpG-island	CpG38616	CpG38616	100	1.96
chr5	1878537	1878789	DMR	24	252	11647282;11647305	2.26362	0.354803	2.26362	0.75	postTSS1KB-TES	IRX4	ENSG00000113430	100	2.86
chr8	674409	677455	DMR	174	3046	14349246;14349419	2.25843	0.353807	2.25843	0.98	Summary	1	0	1
chr8	674409	677455	DMR	174	3046	14349246;14349419	2.25843	0.353807	2.25843	0.98	CpG-island	CpG48131	CpG48131	55.42	100
chr8	674409	677455	DMR	174	3046	14349246;14349419	2.25843	0.353807	2.25843	0.98	postTSS1KB-TES	ERICH1	ENSG00000104714	100	2.49
chr19	55097615	55097695	DMR	8	80	7509966;7509973	2.25374	0.352903	2.25374	0.77	Summary	1	0	1
chr19	55097615	55097695	DMR	8	80	7509966;7509973	2.25374	0.352903	2.25374	0.77	CpG-island	CpG25588	CpG25588	100	7.94
chr19	55097615	55097695	DMR	8	80	7509966;7509973	2.25374	0.352903	2.25374	0.77	postTSS1KB-TES	PPP1R12C	ENSG00000125503	100	0.31
chr15	52162757	52163141	DMR	11	384	4628365;4628375	0.443742	0.352869	2.25356	0	Summary	0	1	1
chr15	52162757	52163141	DMR	11	384	4628365;4628375	0.443742	0.352869	2.25356	0	TSS	Y_RNA	ENSG00000206995	100	19.2
chr15	52162757	52163141	DMR	11	384	4628365;4628375	0.443742	0.352869	2.25356	0	postTSS1KB-TES	GNB5	ENSG00000069966	100	0.51
chr8	55043672	55044956	DMR	7	1284	14650591;14650597	0.443753	0.352858	2.2535	0.05	Summary	0	0	0
chr16	79029801	79031177	DMR	13	1376	5503385;5503397	0.443869	0.352746	2.25292	0.15	Summary	0	0	1
chr16	79029801	79031177	DMR	13	1376	5503385;5503397	0.443869	0.352746	2.25292	0.15	postTSS1KB-TES	WWOX	ENSG00000186153	100	0.12
chr16	57995759	57998244	DMR	101	2485	5380637;5380737	2.25096	0.352368	2.25096	1	Summary	1	0	1
chr16	57995759	57998244	DMR	101	2485	5380637;5380737	2.25096	0.352368	2.25096	1	CpG-island	CpG17488	CpG17488	57.1	100
chr16	57995759	57998244	DMR	101	2485	5380637;5380737	2.25096	0.352368	2.25096	1	postTSS1KB-TES	ZNF319	ENSG00000166188	100	51.93
chr4	131734648	131734687	DMR	3	39	11376655;11376657	2.24869	0.351929	2.24869	0.8	Summary	1	0	0
chr4	131734648	131734687	DMR	3	39	11376655;11376657	2.24869	0.351929	2.24869	0.8	CpG-island	CpG37634	CpG37634	100	0.1
chr2	91519957	91520088	DMR	3	131	8144915;8144917	2.24744	0.351688	2.24744	1	Summary	0	0	0
chr19	38360782	38360858	DMR	3	76	7319229;7319231	0.445793	0.350867	2.24319	0	Summary	0	0	1
chr19	38360782	38360858	DMR	3	76	7319229;7319231	0.445793	0.350867	2.24319	0	postTSS1KB-TES	CATSPERG	ENSG00000099338	100	0.22
chr3	48095595	48096301	DMR	9	706	10176704;10176712	0.446164	0.350505	2.24133	0	Summary	0	3	0
chr3	48095595	48096301	DMR	9	706	10176704;10176712	0.446164	0.350505	2.24133	0	TSS	AC124916.1	ENSG00000281068	39.8	14.05
chr3	48095595	48096301	DMR	9	706	10176704;10176712	0.446164	0.350505	2.24133	0	TSS	RN7SL664P	ENSG00000265078	72.24	25.5
chr3	48095595	48096301	DMR	9	706	10176704;10176712	0.446164	0.350505	2.24133	0	TSS	AC124916.2	ENSG00000281238	51.27	18.1
chr22	43059244	43060594	DMR	29	1350	9814819;9814847	0.446598	0.350083	2.23915	0.03	Summary	1	0	1
chr22	43059244	43060594	DMR	29	1350	9814819;9814847	0.446598	0.350083	2.23915	0.03	CpG-island	CpG32719	CpG32719	15.85	95.96
chr22	43059244	43060594	DMR	29	1350	9814819;9814847	0.446598	0.350083	2.23915	0.03	postTSS1KB-TES	TTLL1	ENSG00000100271	100	2.77
chr12	132717125	132717327	DMR	10	202	3478350;3478359	2.23863	0.349982	2.23863	0.9	Summary	0	0	1
chr12	132717125	132717327	DMR	10	202	3478350;3478359	2.23863	0.349982	2.23863	0.9	postTSS1KB-TES	PGAM5	ENSG00000247077	100	1.85
chr20	63862601	63862684	DMR	11	83	9274488;9274498	2.2381	0.349879	2.2381	0.78	Summary	1	0	2
chr20	63862601	63862684	DMR	11	83	9274488;9274498	2.2381	0.349879	2.2381	0.78	CpG-island	CpG31067	CpG31067	100	1.91
chr20	63862601	63862684	DMR	11	83	9274488;9274498	2.2381	0.349879	2.2381	0.78	postTSS1KB-TES	RP4-591C20.9	ENSG00000268858	100	3.99
chr20	63862601	63862684	DMR	11	83	9274488;9274498	2.2381	0.349879	2.2381	0.78	postTSS1KB-TES	ABHD16B	ENSG00000183260	100	7.59
chr4	25505368	25505393	DMR	3	25	11016319;11016321	2.2371	0.349685	2.2371	0.68	Summary	1	1	0
chr4	25505368	25505393	DMR	3	25	11016319;11016321	2.2371	0.349685	2.2371	0.68	CpG-island	CpG36491	CpG36491	100	1.66
chr4	25505368	25505393	DMR	3	25	11016319;11016321	2.2371	0.349685	2.2371	0.68	TSS	RP11-206P5.2	ENSG00000248608	100	1.25
chr7	129743359	129744354	DMR	11	995	14132078;14132088	0.447034	0.349659	2.23697	0.02	Summary	0	0	1
chr7	129743359	129744354	DMR	11	995	14132078;14132088	0.447034	0.349659	2.23697	0.02	postTSS1KB-TES	NRF1	ENSG00000106459	100	0.69
chr19	46040376	46041270	DMR	7	894	7400635;7400641	0.44704	0.349654	2.23694	0.12	Summary	0	0	1
chr19	46040376	46041270	DMR	7	894	7400635;7400641	0.44704	0.349654	2.23694	0.12	postTSS1KB-TES	IGFL4	ENSG00000204869	100	2.46
chr2	91516549	91516680	DMR	3	131	8144888;8144890	2.23475	0.34923	2.23475	1	Summary	0	0	0
chr1	1005790	1006993	DMR	37	1203	8531;8567	2.23338	0.348962	2.23338	1	Summary	0	0	1
chr1	1005790	1006993	DMR	37	1203	8531;8567	2.23338	0.348962	2.23338	1	postTSS1KB-TES	ISG15	ENSG00000187608	100	9.7
chr2	86941699	86941873	DMR	5	174	8127617;8127621	2.23032	0.348367	2.23032	0.85	Summary	0	0	1
chr2	86941699	86941873	DMR	5	174	8127617;8127621	2.23032	0.348367	2.23032	0.85	postTSS1KB-TES	RGPD1	ENSG00000187627	100	0.17
chr22	19727191	19727252	DMR	5	61	9601285;9601289	2.22596	0.347517	2.22596	0.78	Summary	1	0	0
chr22	19727191	19727252	DMR	5	61	9601285;9601289	2.22596	0.347517	2.22596	0.78	CpG-island	CpG32090	CpG32090	100	0.61
chr16	2724770	2725324	DMR	13	554	5044102;5044114	0.449478	0.347291	2.2248	0.02	Summary	0	0	0
chr17_GL383563v3_alt	131148	131557	DMR	27	409	6409271;6409297	2.22405	0.347144	2.22405	0.9	Summary	1	0	0
chr17_GL383563v3_alt	131148	131557	DMR	27	409	6409271;6409297	2.22405	0.347144	2.22405	0.9	CpG-island	CpG21098	CpG21098	50.61	23.6
chr3	195064880	195066749	DMR	82	1869	10786728;10786809	2.22381	0.347097	2.22381	0.95	Summary	1	0	0
chr3	195064880	195066749	DMR	82	1869	10786728;10786809	2.22381	0.347097	2.22381	0.95	CpG-island	CpG35732	CpG35732	30.6	100
chr10	428556	430289	DMR	20	1733	1296056;1296075	2.22153	0.346653	2.22153	0.93	Summary	0	1	2
chr10	428556	430289	DMR	20	1733	1296056;1296075	2.22153	0.346653	2.22153	0.93	TSS	RN7SL754P	ENSG00000239822	45.3	39.25
chr10	428556	430289	DMR	20	1733	1296056;1296075	2.22153	0.346653	2.22153	0.93	postTSS1KB-TES	DIP2C	ENSG00000151240	100	0.42
chr10	428556	430289	DMR	20	1733	1296056;1296075	2.22153	0.346653	2.22153	0.93	postTSS1KB-TES	RN7SL754P	ENSG00000239822	-42.41	100
chr22	50317286	50317413	DMR	4	127	9905455;9905458	2.21874	0.346107	2.21874	0.83	Summary	0	0	1
chr22	50317286	50317413	DMR	4	127	9905455;9905458	2.21874	0.346107	2.21874	0.83	postTSS1KB-TES	DENND6B	ENSG00000205593	100	0.75
chr9	105371454	105372945	DMR	27	1491	15497428;15497454	0.451244	0.345589	2.2161	0	Summary	1	0	1
chr9	105371454	105372945	DMR	27	1491	15497428;15497454	0.451244	0.345589	2.2161	0	CpG-island	CpG51692	CpG51692	18.38	100
chr9	105371454	105372945	DMR	27	1491	15497428;15497454	0.451244	0.345589	2.2161	0	postTSS1KB-TES	SLC44A1	ENSG00000070214	100	0.77
chr12	41795204	41796759	DMR	12	1555	2991435;2991446	0.451526	0.345318	2.21471	0.03	Summary	0	0	0
chr9	113800214	113801835	DMR	11	1621	15538794;15538804	0.451652	0.345197	2.2141	0.03	Summary	0	0	0
chr12	52261925	52262926	DMR	8	1001	3050546;3050553	0.451912	0.344946	2.21282	0.02	Summary	0	0	1
chr12	52261925	52262926	DMR	8	1001	3050546;3050553	0.451912	0.344946	2.21282	0.02	postTSS1KB-TES	KRT86	ENSG00000170442	100	1.7
chr3	155630599	155632126	DMR	8	1527	10625810;10625817	0.452236	0.344635	2.21123	0	Summary	0	0	1
chr3	155630599	155632126	DMR	8	1527	10625810;10625817	0.452236	0.344635	2.21123	0	postTSS1KB-TES	PLCH1	ENSG00000114805	100	0.41
chr7	129139615	129140679	DMR	14	1064	14127873;14127886	0.452292	0.344581	2.21096	0.12	Summary	0	0	0
chr19	10699507	10699586	DMR	3	79	7066224;7066226	0.452937	0.343962	2.20781	0.03	Summary	0	0	0
chr16	70664190	70664367	DMR	16	177	5453644;5453659	2.20399	0.343209	2.20399	0.97	Summary	1	0	2
chr16	70664190	70664367	DMR	16	177	5453644;5453659	2.20399	0.343209	2.20399	0.97	CpG-island	CpG17754	CpG17754	100	22.43
chr16	70664190	70664367	DMR	16	177	5453644;5453659	2.20399	0.343209	2.20399	0.97	postTSS1KB-TES	MTSS1L	ENSG00000132613	100	0.74
chr16	70664190	70664367	DMR	16	177	5453644;5453659	2.20399	0.343209	2.20399	0.97	postTSS1KB-TES	RP11-394B2.1	ENSG00000279569	100	5.59
chr7	72336714	72337253	DMR	55	539	13869619;13869673	2.20222	0.342861	2.20222	0.73	Summary	1	0	1
chr7	72336714	72337253	DMR	55	539	13869619;13869673	2.20222	0.342861	2.20222	0.73	CpG-island	CpG46555	CpG46555	100	26.8
chr7	72336714	72337253	DMR	55	539	13869619;13869673	2.20222	0.342861	2.20222	0.73	postTSS1KB-TES	CALN1	ENSG00000183166	100	0.08
chr1	206455822	206457614	DMR	17	1792	1066018;1066034	0.454699	0.342276	2.19926	0	Summary	0	0	1
chr1	206455822	206457614	DMR	17	1792	1066018;1066034	0.454699	0.342276	2.19926	0	postTSS1KB-TES	SRGAP2	ENSG00000266028	100	0.69
chr2	212832117	212833460	DMR	88	1343	8658446;8658533	2.19849	0.342125	2.19849	0.97	Summary	1	1	2
chr2	212832117	212833460	DMR	88	1343	8658446;8658533	2.19849	0.342125	2.19849	0.97	CpG-island	CpG29197	CpG29197	90.02	71.08
chr2	212832117	212833460	DMR	88	1343	8658446;8658533	2.19849	0.342125	2.19849	0.97	TSS	PCED1CP	ENSG00000231254	77.74	52.2
chr2	212832117	212833460	DMR	88	1343	8658446;8658533	2.19849	0.342125	2.19849	0.97	postTSS1KB-TES	AC079610.1	ENSG00000273118	100	0.31
chr2	212832117	212833460	DMR	88	1343	8658446;8658533	2.19849	0.342125	2.19849	0.97	postTSS1KB-TES	PCED1CP	ENSG00000231254	-16.08	100
chr19	1679470	1679809	DMR	10	339	6926452;6926461	2.19777	0.341981	2.19777	0.95	Summary	0	0	0
chr10	133378167	133378536	DMR	20	369	2018421;2018440	0.455019	0.34197	2.19771	0.23	Summary	1	1	0
chr10	133378167	133378536	DMR	20	369	2018421;2018440	0.455019	0.34197	2.19771	0.23	CpG-island	CpG6478	CpG6478	100	21.54
chr10	133378167	133378536	DMR	20	369	2018421;2018440	0.455019	0.34197	2.19771	0.23	TSS	PAOX	ENSG00000148832	81.84	15.1
chr19	47072046	47072530	DMR	16	484	7412337;7412352	2.19573	0.34158	2.19573	0.9	Summary	0	0	1
chr19	47072046	47072530	DMR	16	484	7412337;7412352	2.19573	0.34158	2.19573	0.9	postTSS1KB-TES	ZC3H4	ENSG00000130749	100	1
chr6	134259428	134260845	DMR	12	1417	13033200;13033211	0.456099	0.340941	2.19251	0.05	Summary	0	0	1
chr6	134259428	134260845	DMR	12	1417	13033200;13033211	0.456099	0.340941	2.19251	0.05	postTSS1KB-TES	SGK1	ENSG00000118515	100	0.96
chrX	151562620	151562758	DMR	9	138	16433358;16433366	2.19218	0.340876	2.19218	0.9	Summary	0	1	0
chrX	151562620	151562758	DMR	9	138	16433358;16433366	2.19218	0.340876	2.19218	0.9	TSS	PASD1	ENSG00000166049	98.55	6.8
chr19	3528459	3530495	DMR	65	2036	6965102;6965166	2.19088	0.340618	2.19088	1	Summary	1	0	1
chr19	3528459	3530495	DMR	65	2036	6965102;6965166	2.19088	0.340618	2.19088	1	CpG-island	CpG23125	CpG23125	11.79	100
chr19	3528459	3530495	DMR	65	2036	6965102;6965166	2.19088	0.340618	2.19088	1	postTSS1KB-TES	FZR1	ENSG00000105325	100	6.56
chr20_KI270870v1_alt	143688	145658	DMR	59	1970	9287004;9287062	2.18878	0.340201	2.18878	1	Summary	0	0	0
chr14_GL000225v1_random	53140	53227	DMR	4	87	4406015;4406018	2.18395	0.339243	2.18395	0.88	Summary	1	1	0
chr14_GL000225v1_random	53140	53227	DMR	4	87	4406015;4406018	2.18395	0.339243	2.18395	0.88	CpG-island	CpG14436	CpG14436	100	7.89
chr14_GL000225v1_random	53140	53227	DMR	4	87	4406015;4406018	2.18395	0.339243	2.18395	0.88	TSS	AL671532.2	ENSG00000275492	49.43	2.15
chr19	7909183	7909352	DMR	4	169	7033267;7033270	2.18365	0.339183	2.18365	0.78	Summary	0	0	1
chr19	7909183	7909352	DMR	4	169	7033267;7033270	2.18365	0.339183	2.18365	0.78	postTSS1KB-TES	MAP2K7	ENSG00000076984	100	1.75
chr8	83022	83119	DMR	7	97	14344349;14344355	2.18341	0.339135	2.18341	0.8	Summary	1	0	0
chr8	83022	83119	DMR	7	97	14344349;14344355	2.18341	0.339135	2.18341	0.8	CpG-island	CpG48111	CpG48111	100	8.96
chr22	19202420	19203189	DMR	13	769	9596141;9596153	2.18178	0.33881	2.18178	0.85	Summary	0	0	1
chr22	19202420	19203189	DMR	13	769	9596141;9596153	2.18178	0.33881	2.18178	0.85	postTSS1KB-TES	CLTCL1	ENSG00000070371	100	0.69
chr2	1167461	1167937	DMR	29	476	7706530;7706558	2.18037	0.338531	2.18037	0.88	Summary	1	0	1
chr2	1167461	1167937	DMR	29	476	7706530;7706558	2.18037	0.338531	2.18037	0.88	CpG-island	CpG26325	CpG26325	100	59.2
chr2	1167461	1167937	DMR	29	476	7706530;7706558	2.18037	0.338531	2.18037	0.88	postTSS1KB-TES	SNTG2	ENSG00000172554	100	0.11
chr16	87218341	87218448	DMR	7	107	5572785;5572791	2.1798	0.338417	2.1798	0.77	Summary	0	0	2
chr16	87218341	87218448	DMR	7	107	5572785;5572791	2.1798	0.338417	2.1798	0.77	postTSS1KB-TES	C16orf95	ENSG00000260456	100	0.05
chr16	87218341	87218448	DMR	7	107	5572785;5572791	2.1798	0.338417	2.1798	0.77	postTSS1KB-TES	RP11-899L11.1	ENSG00000261095	100	0.8
chr14	91883353	91885305	DMR	17	1952	4266779;4266795	0.458967	0.338218	2.1788	0	Summary	0	0	1
chr14	91883353	91885305	DMR	17	1952	4266779;4266795	0.458967	0.338218	2.1788	0	postTSS1KB-TES	FBLN5	ENSG00000140092	100	2.52
chr8	105690395	105691839	DMR	29	1444	14837478;14837506	0.459067	0.338124	2.17833	0.03	Summary	0	0	1
chr8	105690395	105691839	DMR	29	1444	14837478;14837506	0.459067	0.338124	2.17833	0.03	postTSS1KB-TES	ZFPM2	ENSG00000169946	100	0.12
chr19	55096879	55097266	DMR	28	387	7509918;7509945	2.17626	0.33771	2.17626	0.95	Summary	1	0	1
chr19	55096879	55097266	DMR	28	387	7509918;7509945	2.17626	0.33771	2.17626	0.95	CpG-island	CpG25588	CpG25588	100	38.39
chr19	55096879	55097266	DMR	28	387	7509918;7509945	2.17626	0.33771	2.17626	0.95	postTSS1KB-TES	PPP1R12C	ENSG00000125503	100	1.51
chr12	131036193	131037792	DMR	32	1599	3451203;3451234	2.17561	0.337581	2.17561	1	Summary	0	1	1
chr12	131036193	131037792	DMR	32	1599	3451203;3451234	2.17561	0.337581	2.17561	1	TSS	RP11-76C10.2	ENSG00000256810	18.39	14.7
chr12	131036193	131037792	DMR	32	1599	3451203;3451234	2.17561	0.337581	2.17561	1	postTSS1KB-TES	GPR133	ENSG00000111452	100	0.86
chr5	663886	663965	DMR	5	79	11627147;11627151	2.1755	0.337559	2.1755	0.82	Summary	0	0	2
chr5	663886	663965	DMR	5	79	11627147;11627151	2.1755	0.337559	2.1755	0.82	postTSS1KB-TES	CEP72	ENSG00000112877	100	0.15
chr5	663886	663965	DMR	5	79	11627147;11627151	2.1755	0.337559	2.1755	0.82	postTSS1KB-TES	TPPP	ENSG00000171368	100	0.24
chr1	229469766	229471370	DMR	11	1604	1183389;1183399	0.461424	0.3359	2.1672	0	Summary	0	0	1
chr1	229469766	229471370	DMR	11	1604	1183389;1183399	0.461424	0.3359	2.1672	0	postTSS1KB-TES	NUP133	ENSG00000069248	100	2.39
chr13	94701780	94702488	DMR	33	708	3798207;3798239	2.16558	0.335575	2.16558	0.78	Summary	1	1	1
chr13	94701780	94702488	DMR	33	708	3798207;3798239	2.16558	0.335575	2.16558	0.78	CpG-island	CpG12389	CpG12389	78.11	55.58
chr13	94701780	94702488	DMR	33	708	3798207;3798239	2.16558	0.335575	2.16558	0.78	TSS	LINC00391	ENSG00000238230	88.42	31.3
chr13	94701780	94702488	DMR	33	708	3798207;3798239	2.16558	0.335575	2.16558	0.78	postTSS1KB-TES	LINC00391	ENSG00000238230	11.58	3.78
chr19	1008187	1008283	DMR	6	96	6906566;6906571	2.16472	0.335401	2.16472	0.68	Summary	1	0	1
chr19	1008187	1008283	DMR	6	96	6906566;6906571	2.16472	0.335401	2.16472	0.68	CpG-island	CpG22712	CpG22712	100	2.04
chr19	1008187	1008283	DMR	6	96	6906566;6906571	2.16472	0.335401	2.16472	0.68	postTSS1KB-TES	GRIN3B	ENSG00000116032	100	1.15
chr3	13402942	13404833	DMR	14	1891	10025862;10025875	0.462021	0.335338	2.1644	0.07	Summary	0	0	1
chr3	13402942	13404833	DMR	14	1891	10025862;10025875	0.462021	0.335338	2.1644	0.07	postTSS1KB-TES	NUP210	ENSG00000132182	100	1.83
chr10_KI270824v1_alt	8150	9555	DMR	97	1405	2027847;2027943	2.15951	0.334355	2.15951	0.97	Summary	1	0	0
chr10_KI270824v1_alt	8150	9555	DMR	97	1405	2027847;2027943	2.15951	0.334355	2.15951	0.97	CpG-island	CpG6513	CpG6513	100	59.86
chr2	86850721	86852166	DMR	10	1445	8126819;8126828	0.463295	0.334143	2.15845	0.02	Summary	0	0	1
chr2	86850721	86852166	DMR	10	1445	8126819;8126828	0.463295	0.334143	2.15845	0.02	postTSS1KB-TES	CD8B	ENSG00000172116	100	3.17
chr5	170805789	170807583	DMR	13	1794	12318735;12318747	0.463318	0.334121	2.15835	0.03	Summary	0	0	1
chr5	170805789	170807583	DMR	13	1794	12318735;12318747	0.463318	0.334121	2.15835	0.03	postTSS1KB-TES	GABRP	ENSG00000094755	100	3.61
chr19	36299096	36299134	DMR	3	38	7299788;7299790	2.15724	0.333898	2.15724	0.88	Summary	1	0	0
chr19	36299096	36299134	DMR	3	38	7299788;7299790	2.15724	0.333898	2.15724	0.88	CpG-island	CpG24525	CpG24525	100	0.09
chr1	27856159	27857272	DMR	15	1113	297398;297412	0.464926	0.332616	2.15088	0	Summary	0	0	0
chr14	105334868	105335119	DMR	3	251	4388639;4388641	0.464956	0.332589	2.15074	0.15	Summary	0	0	1
chr14	105334868	105335119	DMR	3	251	4388639;4388641	0.464956	0.332589	2.15074	0.15	postTSS1KB-TES	PACS2	ENSG00000179364	100	0.26
chr13	30901076	30901340	DMR	3	264	3588131;3588133	0.465323	0.332246	2.14905	0.03	Summary	0	0	1
chr13	30901076	30901340	DMR	3	264	3588131;3588133	0.465323	0.332246	2.14905	0.03	postTSS1KB-TES	TEX26-AS1	ENSG00000224743	100	0.52
chr20	64235097	64236886	DMR	58	1789	9281260;9281317	2.14899	0.332235	2.14899	1	Summary	0	0	1
chr20	64235097	64236886	DMR	58	1789	9281260;9281317	2.14899	0.332235	2.14899	1	postTSS1KB-TES	MYT1	ENSG00000196132	100	2
chr7	132576902	132577005	DMR	20	103	14149517;14149536	2.14814	0.332063	2.14814	0.32	Summary	1	0	1
chr7	132576902	132577005	DMR	20	103	14149517;14149536	2.14814	0.332063	2.14814	0.32	CpG-island	CpG47472	CpG47472	100	5.02
chr7	132576902	132577005	DMR	20	103	14149517;14149536	2.14814	0.332063	2.14814	0.32	postTSS1KB-TES	PLXNA4	ENSG00000221866	100	0.02
chr10	16520695	16520798	DMR	13	103	1400579;1400591	2.14773	0.33198	2.14773	0.62	Summary	1	0	1
chr10	16520695	16520798	DMR	13	103	1400579;1400591	2.14773	0.33198	2.14773	0.62	CpG-island	CpG4709	CpG4709	100	4.64
chr10	16520695	16520798	DMR	13	103	1400579;1400591	2.14773	0.33198	2.14773	0.62	postTSS1KB-TES	C1QL3	ENSG00000165985	100	1.42
chr8	57641342	57642762	DMR	8	1420	14662273;14662280	0.465686	0.331907	2.14737	0.03	Summary	0	0	1
chr8	57641342	57642762	DMR	8	1420	14662273;14662280	0.465686	0.331907	2.14737	0.03	postTSS1KB-TES	RP11-388G22.1	ENSG00000253322	100	0.68
chr10	125151132	125152737	DMR	80	1605	1939421;1939500	2.14491	0.331409	2.14491	0.97	Summary	1	0	1
chr10	125151132	125152737	DMR	80	1605	1939421;1939500	2.14491	0.331409	2.14491	0.97	CpG-island	CpG6225	CpG6225	77.45	100
chr10	125151132	125152737	DMR	80	1605	1939421;1939500	2.14491	0.331409	2.14491	0.97	postTSS1KB-TES	CTBP2	ENSG00000175029	100	0.91
chr7	151602904	151604466	DMR	65	1562	14252293;14252357	2.13775	0.329957	2.13775	0.95	Summary	1	0	1
chr7	151602904	151604466	DMR	65	1562	14252293;14252357	2.13775	0.329957	2.13775	0.95	CpG-island	CpG47802	CpG47802	35.66	100
chr7	151602904	151604466	DMR	65	1562	14252293;14252357	2.13775	0.329957	2.13775	0.95	postTSS1KB-TES	PRKAG2	ENSG00000106617	100	0.49
chr1	727762	727775	DMR	3	13	3827;3829	2.13614	0.32963	2.13614	0.88	Summary	0	1	0
chr1	727762	727775	DMR	3	13	3827;3829	2.13614	0.32963	2.13614	0.88	TSS	RP11-206L10.1	ENSG00000224956	100	0.65
chr21	45472412	45474034	DMR	50	1622	9520514;9520563	2.13445	0.329285	2.13445	0.97	Summary	0	0	1
chr21	45472412	45474034	DMR	50	1622	9520514;9520563	2.13445	0.329285	2.13445	0.97	postTSS1KB-TES	COL18A1	ENSG00000182871	100	1.51
chr11	799843	800095	DMR	8	252	2046641;2046648	2.13286	0.328962	2.13286	0.87	Summary	0	0	1
chr11	799843	800095	DMR	8	252	2046641;2046648	2.13286	0.328962	2.13286	0.87	postTSS1KB-TES	PIDD1	ENSG00000177595	100	2.63
chr9	61857437	61857665	DMR	6	228	15290948;15290953	2.12638	0.32764	2.12638	0.82	Summary	0	0	0
chr16	85655235	85655556	DMR	10	321	5556023;5556032	2.125	0.327358	2.125	0.8	Summary	0	0	1
chr16	85655235	85655556	DMR	10	321	5556023;5556032	2.125	0.327358	2.125	0.8	postTSS1KB-TES	GSE1	ENSG00000131149	100	0.5
chr2	91511049	91511781	DMR	5	732	8144839;8144843	2.12431	0.327217	2.12431	0.88	Summary	0	0	0
chr20	63562303	63562368	DMR	4	65	9267598;9267601	2.1225	0.326847	2.1225	0.83	Summary	0	0	1
chr20	63562303	63562368	DMR	4	65	9267598;9267601	2.1225	0.326847	2.1225	0.83	postTSS1KB-TES	HELZ2	ENSG00000130589	100	0.43
chr11	119802522	119802777	DMR	5	255	2669579;2669583	0.47141	0.326601	2.1213	0	Summary	0	0	0
chr7	23895707	23897369	DMR	26	1662	13622445;13622470	0.471685	0.326348	2.12006	0	Summary	0	1	1
chr7	23895707	23897369	DMR	26	1662	13622445;13622470	0.471685	0.326348	2.12006	0	TSS	AC009508.1	ENSG00000227930	62.21	51.7
chr7	23895707	23897369	DMR	26	1662	13622445;13622470	0.471685	0.326348	2.12006	0	postTSS1KB-TES	AC009508.1	ENSG00000227930	37.79	13.56
chr2	6237322	6239653	DMR	67	2331	7740265;7740331	2.11898	0.326127	2.11898	0.97	Summary	1	0	0
chr2	6237322	6239653	DMR	67	2331	7740265;7740331	2.11898	0.326127	2.11898	0.97	CpG-island	CpG26416	CpG26416	32.43	100
chr1	1334167	1334295	DMR	6	128	18461;18466	2.11732	0.325786	2.11732	0.77	Summary	0	0	1
chr1	1334167	1334295	DMR	6	128	18461;18466	2.11732	0.325786	2.11732	0.77	postTSS1KB-TES	TAS1R3	ENSG00000169962	100	4.28
chrX	119047458	119048374	DMR	5	916	16307095;16307099	0.4723	0.325782	2.1173	0.02	Summary	0	0	0
chr19	36257317	36258046	DMR	49	729	7298054;7298102	2.11509	0.325329	2.11509	0.93	Summary	1	0	0
chr19	36257317	36258046	DMR	49	729	7298054;7298102	2.11509	0.325329	2.11509	0.93	CpG-island	CpG24524	CpG24524	99.86	59.24
chr10	47350112	47350833	DMR	28	721	1552606;1552633	2.11504	0.325319	2.11504	0.97	Summary	1	0	1
chr10	47350112	47350833	DMR	28	721	1552606;1552633	2.11504	0.325319	2.11504	0.97	CpG-island	CpG5096	CpG5096	31.9	64.61
chr10	47350112	47350833	DMR	28	721	1552606;1552633	2.11504	0.325319	2.11504	0.97	postTSS1KB-TES	RBP3	ENSG00000265203	100	8.48
chr22	50505364	50505489	DMR	5	125	9908647;9908651	2.11441	0.32519	2.11441	0.7	Summary	0	0	1
chr22	50505364	50505489	DMR	5	125	9908647;9908651	2.11441	0.32519	2.11441	0.7	postTSS1KB-TES	LMF2	ENSG00000100258	100	3.34
chr20	29749517	29751041	DMR	33	1524	9005071;9005103	2.11347	0.324997	2.11347	0.95	Summary	0	0	0
chr4	131746715	131746876	DMR	6	161	11377230;11377235	2.11269	0.324836	2.11269	0.92	Summary	1	0	0
chr4	131746715	131746876	DMR	6	161	11377230;11377235	2.11269	0.324836	2.11269	0.92	CpG-island	CpG37634	CpG37634	100	0.39
chr19	9914165	9914324	DMR	9	159	7054178;7054186	2.1124	0.324777	2.1124	0.68	Summary	1	0	1
chr19	9914165	9914324	DMR	9	159	7054178;7054186	2.1124	0.324777	2.1124	0.68	CpG-island	CpG23574	CpG23574	100	9
chr19	9914165	9914324	DMR	9	159	7054178;7054186	2.1124	0.324777	2.1124	0.68	postTSS1KB-TES	OLFM2	ENSG00000105088	100	0.19
chr19	7621729	7621790	DMR	5	61	7028878;7028882	2.11236	0.324767	2.11236	0.6	Summary	0	0	1
chr19	7621729	7621790	DMR	5	61	7028878;7028882	2.11236	0.324767	2.11236	0.6	postTSS1KB-TES	XAB2	ENSG00000076924	100	0.67
chr16	90051542	90053764	DMR	52	2222	5625973;5626024	0.474273	0.323971	2.10849	0	Summary	1	0	0
chr16	90051542	90053764	DMR	52	2222	5625973;5626024	0.474273	0.323971	2.10849	0	CpG-island	CpG18341	CpG18341	33.35	100
chr1	9720138	9721707	DMR	53	1569	128719;128771	2.10753	0.323775	2.10753	0.98	Summary	0	0	1
chr1	9720138	9721707	DMR	53	1569	128719;128771	2.10753	0.323775	2.10753	0.98	postTSS1KB-TES	PIK3CD	ENSG00000171608	100	2.05
chr8	98948014	98948809	DMR	43	795	14808844;14808886	2.10377	0.322998	2.10377	0.85	Summary	1	0	1
chr8	98948014	98948809	DMR	43	795	14808844;14808886	2.10377	0.322998	2.10377	0.85	CpG-island	CpG49412	CpG49412	67.92	57.39
chr8	98948014	98948809	DMR	43	795	14808844;14808886	2.10377	0.322998	2.10377	0.85	postTSS1KB-TES	OSR2	ENSG00000164920	100	11.86
chr16	1164075	1164295	DMR	5	220	5009429;5009433	2.10272	0.322781	2.10272	0.78	Summary	0	0	1
chr16	1164075	1164295	DMR	5	220	5009429;5009433	2.10272	0.322781	2.10272	0.78	postTSS1KB-TES	CACNA1H	ENSG00000196557	100	0.33
chr19	51181730	51182165	DMR	18	435	7471031;7471048	2.09855	0.32192	2.09855	0.92	Summary	1	1	0
chr19	51181730	51182165	DMR	18	435	7471031;7471048	2.09855	0.32192	2.09855	0.92	CpG-island	CpG25407	CpG25407	100	34.01
chr19	51181730	51182165	DMR	18	435	7471031;7471048	2.09855	0.32192	2.09855	0.92	TSS	CTD-3187F8.14	ENSG00000269072	100	21.75
chr19	3644959	3645067	DMR	4	108	6968049;6968052	2.09842	0.321892	2.09842	0.68	Summary	0	0	1
chr19	3644959	3645067	DMR	4	108	6968049;6968052	2.09842	0.321892	2.09842	0.68	postTSS1KB-TES	PIP5K1C	ENSG00000186111	100	0.16
chr13	112601014	112602727	DMR	23	1713	3892248;3892270	0.476765	0.321695	2.09747	0	Summary	0	0	0
chr13	113404214	113405916	DMR	45	1702	3904900;3904944	2.09513	0.321211	2.09513	1	Summary	0	1	1
chr13	113404214	113405916	DMR	45	1702	3904900;3904944	2.09513	0.321211	2.09513	1	TSS	RP11-102K13.5	ENSG00000278309	78.97	67.2
chr13	113404214	113405916	DMR	45	1702	3904900;3904944	2.09513	0.321211	2.09513	1	postTSS1KB-TES	RP11-102K13.5	ENSG00000278309	21.03	7.21
chr19	17656380	17656581	DMR	6	201	7151984;7151989	0.478367	0.320239	2.09045	0.15	Summary	0	0	1
chr19	17656380	17656581	DMR	6	201	7151984;7151989	0.478367	0.320239	2.09045	0.15	postTSS1KB-TES	UNC13A	ENSG00000130477	100	0.23
chr1	3583813	3583907	DMR	6	94	64470;64475	2.08855	0.319845	2.08855	0.83	Summary	1	0	1
chr1	3583813	3583907	DMR	6	94	64470;64475	2.08855	0.319845	2.08855	0.83	CpG-island	CpG322	CpG322	98.94	16.37
chr1	3583813	3583907	DMR	6	94	64470;64475	2.08855	0.319845	2.08855	0.83	postTSS1KB-TES	MEGF6	ENSG00000162591	100	0.08
chr12	121747282	121747849	DMR	29	567	3373982;3374010	2.08756	0.31964	2.08756	0.83	Summary	0	0	1
chr12	121747282	121747849	DMR	29	567	3373982;3374010	2.08756	0.31964	2.08756	0.83	postTSS1KB-TES	TMEM120B	ENSG00000188735	100	0.82
chr22	20354948	20362201	DMR	346	7253	9611104;9611449	2.08754	0.319634	2.08754	1	Summary	1	0	1
chr22	20354948	20362201	DMR	346	7253	9611104;9611449	2.08754	0.319634	2.08754	1	CpG-island	CpG32119	CpG32119	100	91.61
chr22	20354948	20362201	DMR	346	7253	9611104;9611449	2.08754	0.319634	2.08754	1	postTSS1KB-TES	USP41	ENSG00000161133	100	18.51
chr21	45282376	45282786	DMR	9	410	9516754;9516762	2.08633	0.319382	2.08633	0.93	Summary	0	0	1
chr21	45282376	45282786	DMR	9	410	9516754;9516762	2.08633	0.319382	2.08633	0.93	postTSS1KB-TES	POFUT2	ENSG00000186866	100	1.78
chr7	1937907	1939102	DMR	46	1195	13503328;13503373	2.08622	0.319361	2.08622	0.98	Summary	3	0	1
chr7	1937907	1939102	DMR	46	1195	13503328;13503373	2.08622	0.319361	2.08622	0.98	CpG-island	CpG45433	CpG45433	30.88	58.95
chr7	1937907	1939102	DMR	46	1195	13503328;13503373	2.08622	0.319361	2.08622	0.98	CpG-island	CpG45434	CpG45434	21.84	100
chr7	1937907	1939102	DMR	46	1195	13503328;13503373	2.08622	0.319361	2.08622	0.98	CpG-island	CpG45435	CpG45435	3.35	16.46
chr7	1937907	1939102	DMR	46	1195	13503328;13503373	2.08622	0.319361	2.08622	0.98	postTSS1KB-TES	MAD1L1	ENSG00000002822	100	0.29
chr15	22769283	22771330	DMR	58	2047	4464334;4464391	2.08618	0.319352	2.08618	0.98	Summary	0	0	2
chr15	22769283	22771330	DMR	58	2047	4464334;4464391	2.08618	0.319352	2.08618	0.98	postTSS1KB-TES	RP11-566K19.6	ENSG00000274253	100	10.29
chr15	22769283	22771330	DMR	58	2047	4464334;4464391	2.08618	0.319352	2.08618	0.98	postTSS1KB-TES	RP11-566K19.5	ENSG00000259425	39.42	17.26
chr6	3516378	3517395	DMR	19	1017	12473567;12473585	2.0856	0.31923	2.0856	0.97	Summary	0	0	0
chr11_KI270832v1_alt	173691	173777	DMR	4	86	2778124;2778127	2.08337	0.318767	2.08337	0.75	Summary	0	0	0
chr4	848394	848515	DMR	3	121	10854069;10854071	2.08236	0.318556	2.08236	0.77	Summary	0	0	0
chr4	33223111	33224411	DMR	8	1300	11040709;11040716	0.48027	0.318515	2.08216	0	Summary	0	0	0
chr16	49891762	49893156	DMR	12	1394	5333159;5333170	0.481203	0.317672	2.07812	0.03	Summary	0	0	0
chr7	159064380	159064641	DMR	10	261	14321875;14321884	2.07804	0.317653	2.07804	0.97	Summary	0	0	1
chr7	159064380	159064641	DMR	10	261	14321875;14321884	2.07804	0.317653	2.07804	0.97	postTSS1KB-TES	VIPR2	ENSG00000106018	100	0.23
chr19	55679216	55679530	DMR	8	314	7521110;7521117	2.07668	0.317369	2.07668	0.73	Summary	0	0	1
chr19	55679216	55679530	DMR	8	314	7521110;7521117	2.07668	0.317369	2.07668	0.73	postTSS1KB-TES	EPN1	ENSG00000063245	100	0.93
chr15	92294641	92296637	DMR	15	1996	4868125;4868139	0.483056	0.316002	2.07015	0	Summary	0	0	1
chr15	92294641	92296637	DMR	15	1996	4868125;4868139	0.483056	0.316002	2.07015	0	postTSS1KB-TES	RP11-152L20.3	ENSG00000260661	100	1.1
chr2	10213	11234	DMR	109	1021	7696845;7696953	2.0694	0.315845	2.0694	1	Summary	1	0	0
chr2	10213	11234	DMR	109	1021	7696845;7696953	2.0694	0.315845	2.0694	1	CpG-island	CpG26289	CpG26289	83.84	66.51
chr6	168442246	168442421	DMR	13	175	13209474;13209486	2.069	0.31576	2.069	0.4	Summary	1	0	1
chr6	168442246	168442421	DMR	13	175	13209474;13209486	2.069	0.31576	2.069	0.4	CpG-island	CpG43790	CpG43790	99.43	10.47
chr6	168442246	168442421	DMR	13	175	13209474;13209486	2.069	0.31576	2.069	0.4	postTSS1KB-TES	SMOC2	ENSG00000112562	100	0.08
chr7	629168	630061	DMR	48	893	13475466;13475513	2.06865	0.315687	2.06865	0.93	Summary	0	0	1
chr7	629168	630061	DMR	48	893	13475466;13475513	2.06865	0.315687	2.06865	0.93	postTSS1KB-TES	PRKAR1B	ENSG00000188191	100	0.5
chr4	98247989	98248297	DMR	4	308	11271650;11271653	0.483419	0.315677	2.0686	0	Summary	0	0	0
chr17	2394598	2395077	DMR	9	479	5703415;5703423	2.06583	0.315095	2.06583	0.87	Summary	0	0	1
chr17	2394598	2395077	DMR	9	479	5703415;5703423	2.06583	0.315095	2.06583	0.87	postTSS1KB-TES	MNT	ENSG00000070444	100	2.98
chr4	8227257	8228856	DMR	59	1599	10942864;10942922	2.06443	0.314799	2.06443	1	Summary	0	0	1
chr4	8227257	8228856	DMR	59	1599	10942864;10942922	2.06443	0.314799	2.06443	1	postTSS1KB-TES	SH3TC1	ENSG00000125089	100	2.72
chr8	143260372	143260399	DMR	4	27	15003248;15003251	2.06414	0.314738	2.06414	0.8	Summary	0	0	2
chr8	143260372	143260399	DMR	4	27	15003248;15003251	2.06414	0.314738	2.06414	0.8	postTSS1KB-TES	ZFP41	ENSG00000181638	100	0.18
chr8	143260372	143260399	DMR	4	27	15003248;15003251	2.06414	0.314738	2.06414	0.8	postTSS1KB-TES	ZFP41	ENSG00000264668	100	0.1
chr1	1333069	1333874	DMR	35	805	18415;18449	2.06316	0.314533	2.06316	0.93	Summary	1	0	1
chr1	1333069	1333874	DMR	35	805	18415;18449	2.06316	0.314533	2.06316	0.93	CpG-island	CpG94	CpG94	66.71	34.62
chr1	1333069	1333874	DMR	35	805	18415;18449	2.06316	0.314533	2.06316	0.93	postTSS1KB-TES	TAS1R3	ENSG00000169962	100	26.91
chr20	63563158	63563256	DMR	5	98	9267642;9267646	2.06272	0.314441	2.06272	0.82	Summary	1	0	1
chr20	63563158	63563256	DMR	5	98	9267642;9267646	2.06272	0.314441	2.06272	0.82	CpG-island	CpG31027	CpG31027	100	1.95
chr20	63563158	63563256	DMR	5	98	9267642;9267646	2.06272	0.314441	2.06272	0.82	postTSS1KB-TES	HELZ2	ENSG00000130589	100	0.65
chrX	115729229	115729338	DMR	5	109	16294367;16294371	2.06099	0.314076	2.06099	1	Summary	1	0	0
chrX	115729229	115729338	DMR	5	109	16294367;16294371	2.06099	0.314076	2.06099	1	CpG-island	CpG54040	CpG54040	100	0.98
chr18	26220982	26221258	DMR	3	276	6634312;6634314	0.485463	0.313843	2.05989	0.02	Summary	0	0	0
chr14	50774103	50775334	DMR	8	1231	4068529;4068536	0.485575	0.313744	2.05942	0.02	Summary	0	0	1
chr14	50774103	50775334	DMR	8	1231	4068529;4068536	0.485575	0.313744	2.05942	0.02	postTSS1KB-TES	NIN	ENSG00000100503	100	1.12
chr3	49866565	49868198	DMR	13	1633	10195568;10195580	0.485772	0.313567	2.05858	0	Summary	0	0	1
chr3	49866565	49868198	DMR	13	1633	10195568;10195580	0.485772	0.313567	2.05858	0	postTSS1KB-TES	CAMKV	ENSG00000164076	100	14.54
chr22	47170721	47171842	DMR	21	1121	9865791;9865811	2.05687	0.313207	2.05687	0.93	Summary	0	0	1
chr22	47170721	47171842	DMR	21	1121	9865791;9865811	2.05687	0.313207	2.05687	0.93	postTSS1KB-TES	TBC1D22A	ENSG00000054611	100	0.27
chr12	70468286	70469453	DMR	13	1167	3142005;3142017	0.486239	0.31315	2.0566	0.05	Summary	0	1	1
chr12	70468286	70469453	DMR	13	1167	3142005;3142017	0.486239	0.31315	2.0566	0.05	TSS	RP11-588H23.3	ENSG00000258168	68.04	39.7
chr12	70468286	70469453	DMR	13	1167	3142005;3142017	0.486239	0.31315	2.0566	0.05	postTSS1KB-TES	RP11-588H23.3	ENSG00000258168	31.96	0.5
chr19	4095501	4095563	DMR	3	62	6977498;6977500	2.0528	0.312346	2.0528	0.8	Summary	0	0	1
chr19	4095501	4095563	DMR	3	62	6977498;6977500	2.0528	0.312346	2.0528	0.8	postTSS1KB-TES	MAP2K2	ENSG00000126934	100	0.19
chr20	278035	279927	DMR	85	1892	8851250;8851334	2.0507	0.311902	2.0507	0.92	Summary	1	0	1
chr20	278035	279927	DMR	85	1892	8851250;8851334	2.0507	0.311902	2.0507	0.92	CpG-island	CpG29761	CpG29761	34.25	100
chr20	278035	279927	DMR	85	1892	8851250;8851334	2.0507	0.311902	2.0507	0.92	postTSS1KB-TES	C20orf96	ENSG00000196476	100	10
chr19	5143987	5145187	DMR	42	1200	6996027;6996068	2.04956	0.311661	2.04956	1	Summary	1	0	1
chr19	5143987	5145187	DMR	42	1200	6996027;6996068	2.04956	0.311661	2.04956	1	CpG-island	CpG23313	CpG23313	29.83	100
chr19	5143987	5145187	DMR	42	1200	6996027;6996068	2.04956	0.311661	2.04956	1	postTSS1KB-TES	KDM4B	ENSG00000127663	100	0.65
chr4	131724612	131724665	DMR	4	53	11376193;11376196	2.04897	0.311536	2.04897	0.85	Summary	1	0	0
chr4	131724612	131724665	DMR	4	53	11376193;11376196	2.04897	0.311536	2.04897	0.85	CpG-island	CpG37634	CpG37634	100	0.13
chr3	197050290	197050325	DMR	4	35	10808393;10808396	2.04642	0.310995	2.04642	0.58	Summary	0	0	1
chr3	197050290	197050325	DMR	4	35	10808393;10808396	2.04642	0.310995	2.04642	0.58	postTSS1KB-TES	DLG1	ENSG00000075711	100	0.01
chr16_KI270853v1_alt	1982177	1982630	DMR	17	453	5655993;5656009	2.04447	0.310582	2.04447	1	Summary	1	0	0
chr16_KI270853v1_alt	1982177	1982630	DMR	17	453	5655993;5656009	2.04447	0.310582	2.04447	1	CpG-island	CpG18435	CpG18435	46.14	21.07
chr19	2217754	2217919	DMR	12	165	6939592;6939603	2.0441	0.310502	2.0441	0.92	Summary	1	0	1
chr19	2217754	2217919	DMR	12	165	6939592;6939603	2.0441	0.310502	2.0441	0.92	CpG-island	CpG22946	CpG22946	100	46.61
chr19	2217754	2217919	DMR	12	165	6939592;6939603	2.0441	0.310502	2.0441	0.92	postTSS1KB-TES	DOT1L	ENSG00000104885	100	0.24
chr18	31586167	31587162	DMR	8	995	6650828;6650835	0.489545	0.310207	2.04271	0.03	Summary	0	0	0
chrX	24531685	24532946	DMR	6	1261	15937916;15937921	0.48999	0.309813	2.04086	0.02	Summary	0	0	1
chrX	24531685	24532946	DMR	6	1261	15937916;15937921	0.48999	0.309813	2.04086	0.02	postTSS1KB-TES	PDK3	ENSG00000067992	100	1.71
chr4	55241643	55242274	DMR	11	631	11134530;11134540	2.04021	0.309675	2.04021	0.98	Summary	0	0	0
chr8	143914532	143914677	DMR	5	145	15017779;15017783	2.0393	0.309482	2.0393	0.87	Summary	0	0	0
chr2	127075908	127076712	DMR	9	804	8334109;8334117	2.0371	0.309012	2.0371	0.93	Summary	0	0	1
chr2	127075908	127076712	DMR	9	804	8334109;8334117	2.0371	0.309012	2.0371	0.93	postTSS1KB-TES	BIN1	ENSG00000136717	100	1.38
chr5	6773141	6775125	DMR	91	1984	11679221;11679311	2.03635	0.308852	2.03635	0.97	Summary	1	0	0
chr5	6773141	6775125	DMR	91	1984	11679221;11679311	2.03635	0.308852	2.03635	0.97	CpG-island	CpG38683	CpG38683	47.28	100
chr14	92580357	92581615	DMR	12	1258	4271742;4271753	0.491115	0.308817	2.03618	0.02	Summary	0	0	1
chr14	92580357	92581615	DMR	12	1258	4271742;4271753	0.491115	0.308817	2.03618	0.02	postTSS1KB-TES	RIN3	ENSG00000100599	100	0.72
chr22	50317118	50317218	DMR	3	100	9905451;9905453	2.03253	0.308036	2.03253	0.6	Summary	1	0	1
chr22	50317118	50317218	DMR	3	100	9905451;9905453	2.03253	0.308036	2.03253	0.6	CpG-island	CpG32955	CpG32955	5	2.38
chr22	50317118	50317218	DMR	3	100	9905451;9905453	2.03253	0.308036	2.03253	0.6	postTSS1KB-TES	DENND6B	ENSG00000205593	100	0.59
chr16	2037563	2037813	DMR	5	250	5029848;5029852	2.0287	0.307218	2.0287	0.47	Summary	0	0	1
chr16	2037563	2037813	DMR	5	250	5029848;5029852	2.0287	0.307218	2.0287	0.47	postTSS1KB-TES	SLC9A3R2	ENSG00000065054	100	1.97
chr13	62626564	62627919	DMR	26	1355	3709021;3709046	0.493679	0.306556	2.02561	0	Summary	0	0	0
chr7	151120998	151121107	DMR	9	109	14246535;14246543	2.02433	0.306281	2.02433	0.72	Summary	0	0	1
chr7	151120998	151121107	DMR	9	109	14246535;14246543	2.02433	0.306281	2.02433	0.72	postTSS1KB-TES	AGAP3	ENSG00000133612	100	0.19
chr9	136523063	136524255	DMR	39	1192	15741303;15741341	2.02299	0.305993	2.02299	0.95	Summary	2	0	1
chr9	136523063	136524255	DMR	39	1192	15741303;15741341	2.02299	0.305993	2.02299	0.95	CpG-island	CpG52407	CpG52407	0.25	0.74
chr9	136523063	136524255	DMR	39	1192	15741303;15741341	2.02299	0.305993	2.02299	0.95	CpG-island	CpG52408	CpG52408	19.97	100
chr9	136523063	136524255	DMR	39	1192	15741303;15741341	2.02299	0.305993	2.02299	0.95	postTSS1KB-TES	NOTCH1	ENSG00000148400	100	2.36
chr5	1877959	1878071	DMR	11	112	11647237;11647247	2.01976	0.3053	2.01976	0.63	Summary	1	0	1
chr5	1877959	1878071	DMR	11	112	11647237;11647247	2.01976	0.3053	2.01976	0.63	CpG-island	CpG38616	CpG38616	100	0.87
chr5	1877959	1878071	DMR	11	112	11647237;11647247	2.01976	0.3053	2.01976	0.63	postTSS1KB-TES	IRX4	ENSG00000113430	100	1.27
chrX	115882833	115882967	DMR	8	134	16296599;16296606	2.01964	0.305273	2.01964	1	Summary	1	0	0
chrX	115882833	115882967	DMR	8	134	16296599;16296606	2.01964	0.305273	2.01964	1	CpG-island	CpG54041	CpG54041	100	0.29
chr6	170449988	170451046	DMR	23	1058	13229440;13229462	0.495408	0.305037	2.01854	0.02	Summary	0	0	0
chr8	144512852	144514748	DMR	61	1896	15031705;15031765	2.01509	0.304295	2.01509	0.93	Summary	1	1	2
chr8	144512852	144514748	DMR	61	1896	15031705;15031765	2.01509	0.304295	2.01509	0.93	CpG-island	CpG50056	CpG50056	32.7	100
chr8	144512852	144514748	DMR	61	1896	15031705;15031765	2.01509	0.304295	2.01509	0.93	TSS	CTD-2517M22.17	ENSG00000265393	37.71	35.75
chr8	144512852	144514748	DMR	61	1896	15031705;15031765	2.01509	0.304295	2.01509	0.93	postTSS1KB-TES	RECQL4	ENSG00000160957	100	34.12
chr8	144512852	144514748	DMR	61	1896	15031705;15031765	2.01509	0.304295	2.01509	0.93	postTSS1KB-TES	CTD-2517M22.17	ENSG00000265393	5.54	100
chr14	100291624	100293531	DMR	71	1907	4324090;4324160	2.01497	0.304269	2.01497	0.93	Summary	1	2	2
chr14	100291624	100293531	DMR	71	1907	4324090;4324160	2.01497	0.304269	2.01497	0.93	CpG-island	CpG14135	CpG14135	43.58	100
chr14	100291624	100293531	DMR	71	1907	4324090;4324160	2.01497	0.304269	2.01497	0.93	TSS	AL157871.2	ENSG00000259052	43.63	41.6
chr14	100291624	100293531	DMR	71	1907	4324090;4324160	2.01497	0.304269	2.01497	0.93	TSS	RP11-638I2.6	ENSG00000258504	25.85	24.65
chr14	100291624	100293531	DMR	71	1907	4324090;4324160	2.01497	0.304269	2.01497	0.93	postTSS1KB-TES	SLC25A29	ENSG00000197119	100	13.21
chr14	100291624	100293531	DMR	71	1907	4324090;4324160	2.01497	0.304269	2.01497	0.93	postTSS1KB-TES	RP11-638I2.6	ENSG00000258504	74.15	55.69
chr19	10467459	10467548	DMR	6	89	7062399;7062404	2.01219	0.303669	2.01219	0.85	Summary	0	0	1
chr19	10467459	10467548	DMR	6	89	7062399;7062404	2.01219	0.303669	2.01219	0.85	postTSS1KB-TES	PDE4A	ENSG00000065989	100	0.17
chr11_KI270832v1_alt	144783	145288	DMR	37	505	2777129;2777165	2.01216	0.303662	2.01216	0.85	Summary	1	0	0
chr11_KI270832v1_alt	144783	145288	DMR	37	505	2777129;2777165	2.01216	0.303662	2.01216	0.85	CpG-island	CpG8882	CpG8882	100	16.6
chr22	19724833	19725148	DMR	3	315	9601171;9601173	2.01015	0.303229	2.01015	0.78	Summary	1	0	0
chr22	19724833	19725148	DMR	3	315	9601171;9601173	2.01015	0.303229	2.01015	0.78	CpG-island	CpG32090	CpG32090	100	3.15
chr16	87726200	87726407	DMR	28	207	5580374;5580401	2.00769	0.302698	2.00769	0.92	Summary	1	0	1
chr16	87726200	87726407	DMR	28	207	5580374;5580401	2.00769	0.302698	2.00769	0.92	CpG-island	CpG18090	CpG18090	100	31.7
chr16	87726200	87726407	DMR	28	207	5580374;5580401	2.00769	0.302698	2.00769	0.92	postTSS1KB-TES	KLHDC4	ENSG00000104731	100	0.3
chr6	16326400	16326470	DMR	6	70	12546097;12546102	2.00748	0.302651	2.00748	0.83	Summary	0	0	1
chr6	16326400	16326470	DMR	6	70	12546097;12546102	2.00748	0.302651	2.00748	0.83	postTSS1KB-TES	ATXN1	ENSG00000124788	100	0.02
chr15	77638177	77638284	DMR	4	107	4776990;4776993	0.498576	0.302269	2.00571	0.02	Summary	0	0	1
chr15	77638177	77638284	DMR	4	107	4776990;4776993	0.498576	0.302269	2.00571	0.02	postTSS1KB-TES	LINGO1	ENSG00000169783	100	0.05
chr16	670285	670422	DMR	7	137	4995644;4995650	2.00547	0.302217	2.00547	0.75	Summary	0	0	2
chr16	670285	670422	DMR	7	137	4995644;4995650	2.00547	0.302217	2.00547	0.75	postTSS1KB-TES	MSLN	ENSG00000102854	100	0.11
chr16	670285	670422	DMR	7	137	4995644;4995650	2.00547	0.302217	2.00547	0.75	postTSS1KB-TES	RHOT2	ENSG00000140983	100	2.69
chr22	19725710	19725831	DMR	8	121	9601192;9601199	2.00505	0.302125	2.00505	0.88	Summary	1	0	0
chr22	19725710	19725831	DMR	8	121	9601192;9601199	2.00505	0.302125	2.00505	0.88	CpG-island	CpG32090	CpG32090	100	1.21
chr18	47026145	47026448	DMR	8	303	6705414;6705421	2.00473	0.302055	2.00473	1	Summary	1	0	2
chr18	47026145	47026448	DMR	8	303	6705414;6705421	2.00473	0.302055	2.00473	1	CpG-island	CpG21965	CpG21965	0.99	1.41
chr18	47026145	47026448	DMR	8	303	6705414;6705421	2.00473	0.302055	2.00473	1	postTSS1KB-TES	KATNAL2	ENSG00000167216	100	0.16
chr18	47026145	47026448	DMR	8	303	6705414;6705421	2.00473	0.302055	2.00473	1	postTSS1KB-TES	TCEB3CL	ENSG00000275553	100	0.5
chr9	61856858	61857324	DMR	13	466	15290934;15290946	2.00196	0.301456	2.00196	0.9	Summary	1	0	0
chr9	61856858	61857324	DMR	13	466	15290934;15290946	2.00196	0.301456	2.00196	0.9	CpG-island	CpG51033	CpG51033	9.87	4.76
chr14_GL000225v1_random	39696	39911	DMR	3	215	4405821;4405823	0.49952	0.301447	2.00192	0.27	Summary	0	0	0
chr19	1821172	1822064	DMR	28	892	6929625;6929652	2.00134	0.30132	2.00134	0.9	Summary	0	1	1
chr19	1821172	1822064	DMR	28	892	6929625;6929652	2.00134	0.30132	2.00134	0.9	TSS	CTB-31O20.4	ENSG00000267244	100	44.6
chr19	1821172	1822064	DMR	28	892	6929625;6929652	2.00134	0.30132	2.00134	0.9	postTSS1KB-TES	REXO1	ENSG00000079313	100	2.77
chr20	29297988	29298051	DMR	3	63	9002380;9002382	2.00064	0.301168	2.00064	0.73	Summary	1	0	0
chr20	29297988	29298051	DMR	3	63	9002380;9002382	2.00064	0.301168	2.00064	0.73	CpG-island	CpG30197	CpG30197	100	8.1
chr16	54071319	54072823	DMR	17	1504	5353626;5353642	0.500323	0.30075	1.99871	0.05	Summary	0	0	1
chr16	54071319	54072823	DMR	17	1504	5353626;5353642	0.500323	0.30075	1.99871	0.05	postTSS1KB-TES	FTO	ENSG00000140718	100	0.36
chr4	131732548	131732698	DMR	9	150	11376571;11376579	1.99837	0.300675	1.99837	0.93	Summary	1	0	0
chr4	131732548	131732698	DMR	9	150	11376571;11376579	1.99837	0.300675	1.99837	0.93	CpG-island	CpG37634	CpG37634	100	0.37
chr11	72162624	72164307	DMR	18	1683	2468041;2468058	0.500613	0.300497	1.99755	0.05	Summary	0	0	1
chr11	72162624	72164307	DMR	18	1683	2468041;2468058	0.500613	0.300497	1.99755	0.05	postTSS1KB-TES	RP11-807H22.7	ENSG00000204971	58.53	2.19
chr19	431708	431770	DMR	3	62	6889415;6889417	1.99497	0.299936	1.99497	0.83	Summary	1	0	1
chr19	431708	431770	DMR	3	62	6889415;6889417	1.99497	0.299936	1.99497	0.83	CpG-island	CpG22581	CpG22581	100	2.11
chr19	431708	431770	DMR	3	62	6889415;6889417	1.99497	0.299936	1.99497	0.83	postTSS1KB-TES	SHC2	ENSG00000129946	100	0.14
chr10	122222631	122223279	DMR	6	648	1916420;1916425	0.501397	0.299818	1.99443	0.03	Summary	0	0	1
chr10	122222631	122223279	DMR	6	648	1916420;1916425	0.501397	0.299818	1.99443	0.03	postTSS1KB-TES	TACC2	ENSG00000138162	100	0.25
chr17	22397705	22397919	DMR	10	214	5878604;5878613	1.99353	0.299623	1.99353	0.85	Summary	1	0	0
chr17	22397705	22397919	DMR	10	214	5878604;5878613	1.99353	0.299623	1.99353	0.85	CpG-island	CpG19284	CpG19284	100	0.72
chr4	131755450	131755501	DMR	3	51	11377644;11377646	1.99237	0.29937	1.99237	0.78	Summary	1	0	0
chr4	131755450	131755501	DMR	3	51	11377644;11377646	1.99237	0.29937	1.99237	0.78	CpG-island	CpG37634	CpG37634	100	0.12
chr22	47378342	47380247	DMR	46	1905	9867722;9867767	1.99193	0.299275	1.99193	0.95	Summary	1	0	0
chr22	47378342	47380247	DMR	46	1905	9867722;9867767	1.99193	0.299275	1.99193	0.95	CpG-island	CpG32840	CpG32840	12.7	100
chr7	157442335	157444023	DMR	59	1688	14300505;14300563	1.99155	0.299191	1.99155	0.95	Summary	1	0	0
chr7	157442335	157444023	DMR	59	1688	14300505;14300563	1.99155	0.299191	1.99155	0.95	CpG-island	CpG47928	CpG47928	19.91	26.84
chr14_GL000225v1_random	79791	79893	DMR	5	102	4406556;4406560	1.99033	0.298926	1.99033	0.97	Summary	0	0	0
chr17_KI270729v1_random	200345	200399	DMR	5	54	6418980;6418984	1.98981	0.298812	1.98981	0.63	Summary	1	0	0
chr17_KI270729v1_random	200345	200399	DMR	5	54	6418980;6418984	1.98981	0.298812	1.98981	0.63	CpG-island	CpG21132	CpG21132	100	2.69
chr8	144271865	144271994	DMR	3	129	15025433;15025435	1.98931	0.298702	1.98931	0.72	Summary	0	0	1
chr8	144271865	144271994	DMR	3	129	15025433;15025435	1.98931	0.298702	1.98931	0.72	postTSS1KB-TES	BOP1	ENSG00000261236	100	0.46
chr19	16493633	16493712	DMR	3	79	7136196;7136198	0.504217	0.297382	1.98327	0.22	Summary	0	0	2
chr19	16493633	16493712	DMR	3	79	7136196;7136198	0.504217	0.297382	1.98327	0.22	postTSS1KB-TES	CALR3	ENSG00000269058	100	0.49
chr19	16493633	16493712	DMR	3	79	7136196;7136198	0.504217	0.297382	1.98327	0.22	postTSS1KB-TES	CTD-3222D19.2	ENSG00000141979	100	0.05
chr1	27549137	27549639	DMR	24	502	294236;294259	1.9816	0.297016	1.9816	0.92	Summary	0	0	1
chr1	27549137	27549639	DMR	24	502	294236;294259	1.9816	0.297016	1.9816	0.92	postTSS1KB-TES	AHDC1	ENSG00000126705	100	0.72
chr1	727441	727513	DMR	6	72	3818;3823	1.98062	0.296801	1.98062	0.92	Summary	0	1	0
chr1	727441	727513	DMR	6	72	3818;3823	1.98062	0.296801	1.98062	0.92	TSS	RP11-206L10.1	ENSG00000224956	100	3.6
chr17	74860470	74860580	DMR	9	110	6260750;6260758	1.9792	0.296491	1.9792	0.5	Summary	1	1	1
chr17	74860470	74860580	DMR	9	110	6260750;6260758	1.9792	0.296491	1.9792	0.5	CpG-island	CpG20503	CpG20503	100	4.51
chr17	74860470	74860580	DMR	9	110	6260750;6260758	1.9792	0.296491	1.9792	0.5	TSS	GRIN2C	ENSG00000161509	69.09	3.8
chr17	74860470	74860580	DMR	9	110	6260750;6260758	1.9792	0.296491	1.9792	0.5	postTSS1KB-TES	GRIN2C	ENSG00000161509	30.91	0.18
chr2	128268522	128268592	DMR	5	70	8344485;8344489	1.97888	0.296418	1.97888	0.72	Summary	1	0	1
chr2	128268522	128268592	DMR	5	70	8344485;8344489	1.97888	0.296418	1.97888	0.72	CpG-island	CpG28111	CpG28111	100	10.79
chr2	128268522	128268592	DMR	5	70	8344485;8344489	1.97888	0.296418	1.97888	0.72	postTSS1KB-TES	HS6ST1	ENSG00000136720	100	0.09
chr21	45746624	45746953	DMR	21	329	9524497;9524517	1.97731	0.296074	1.97731	0.75	Summary	1	0	1
chr21	45746624	45746953	DMR	21	329	9524497;9524517	1.97731	0.296074	1.97731	0.75	CpG-island	CpG31842	CpG31842	100	28.86
chr21	45746624	45746953	DMR	21	329	9524497;9524517	1.97731	0.296074	1.97731	0.75	postTSS1KB-TES	PCBP3	ENSG00000183570	100	0.11
chrX	115858869	115858996	DMR	6	127	16295542;16295547	1.97342	0.295219	1.97342	0.85	Summary	1	0	0
chrX	115858869	115858996	DMR	6	127	16295542;16295547	1.97342	0.295219	1.97342	0.85	CpG-island	CpG54041	CpG54041	100	0.28
chr19	29673283	29674515	DMR	59	1232	7240407;7240465	1.96899	0.294243	1.96899	1	Summary	1	0	1
chr19	29673283	29674515	DMR	59	1232	7240407;7240465	1.96899	0.294243	1.96899	1	CpG-island	CpG24343	CpG24343	53.08	82.99
chr19	29673283	29674515	DMR	59	1232	7240407;7240465	1.96899	0.294243	1.96899	1	postTSS1KB-TES	PLEKHF1	ENSG00000166289	100	13.1
chr7	47940832	47941219	DMR	6	387	13740481;13740486	0.508256	0.293917	1.96751	0.08	Summary	0	0	2
chr7	47940832	47941219	DMR	6	387	13740481;13740486	0.508256	0.293917	1.96751	0.08	postTSS1KB-TES	HUS1	ENSG00000136273	100	0.14
chr7	47940832	47941219	DMR	6	387	13740481;13740486	0.508256	0.293917	1.96751	0.08	postTSS1KB-TES	PKD1L1	ENSG00000158683	100	0.22
chr22	50561913	50563131	DMR	57	1218	9910035;9910091	1.96703	0.293811	1.96703	1	Summary	1	1	0
chr22	50561913	50563131	DMR	57	1218	9910035;9910091	1.96703	0.293811	1.96703	1	CpG-island	CpG32979	CpG32979	72.41	100
chr22	50561913	50563131	DMR	57	1218	9910035;9910091	1.96703	0.293811	1.96703	1	TSS	SYCE3	ENSG00000217442	100	60.9
chr2	238402293	238403284	DMR	8	991	8804077;8804084	0.508555	0.293662	1.96635	0.1	Summary	0	0	0
chr21	46293027	46294459	DMR	77	1432	9532632;9532708	1.96534	0.293437	1.96534	0.82	Summary	1	0	1
chr21	46293027	46294459	DMR	77	1432	9532632;9532708	1.96534	0.293437	1.96534	0.82	CpG-island	CpG31876	CpG31876	100	68.32
chr21	46293027	46294459	DMR	77	1432	9532632;9532708	1.96534	0.293437	1.96534	0.82	postTSS1KB-TES	YBEY	ENSG00000182362	100	13.75
chr19	1628367	1629888	DMR	52	1521	6925146;6925197	1.96515	0.293397	1.96515	1	Summary	0	0	1
chr19	1628367	1629888	DMR	52	1521	6925146;6925197	1.96515	0.293397	1.96515	1	postTSS1KB-TES	TCF3	ENSG00000071564	100	3.59
chr11	801098	801161	DMR	3	63	2046687;2046689	1.96298	0.292917	1.96298	0.6	Summary	0	0	1
chr11	801098	801161	DMR	3	63	2046687;2046689	1.96298	0.292917	1.96298	0.6	postTSS1KB-TES	PIDD1	ENSG00000177595	100	0.66
chr4	905201	905259	DMR	3	58	10855339;10855341	1.96092	0.29246	1.96092	0.75	Summary	0	0	1
chr4	905201	905259	DMR	3	58	10855339;10855341	1.96092	0.29246	1.96092	0.75	postTSS1KB-TES	GAK	ENSG00000178950	100	0.07
chr20	30496506	30498047	DMR	29	1541	9009055;9009083	1.96009	0.292277	1.96009	0.93	Summary	0	0	0
chr17	83024570	83025920	DMR	69	1350	6387494;6387562	1.95935	0.292111	1.95935	0.88	Summary	1	0	1
chr17	83024570	83025920	DMR	69	1350	6387494;6387562	1.95935	0.292111	1.95935	0.88	CpG-island	CpG21014	CpG21014	56.15	98.31
chr17	83024570	83025920	DMR	69	1350	6387494;6387562	1.95935	0.292111	1.95935	0.88	postTSS1KB-TES	B3GNTL1	ENSG00000175711	100	1.24
chr8	144271614	144271682	DMR	3	68	15025427;15025429	1.95884	0.292	1.95884	0.77	Summary	0	0	1
chr8	144271614	144271682	DMR	3	68	15025427;15025429	1.95884	0.292	1.95884	0.77	postTSS1KB-TES	BOP1	ENSG00000261236	100	0.24
chr10	9406916	9408238	DMR	78	1322	1356838;1356915	1.95846	0.291915	1.95846	0.92	Summary	1	0	0
chr10	9406916	9408238	DMR	78	1322	1356838;1356915	1.95846	0.291915	1.95846	0.92	CpG-island	CpG4600	CpG4600	80.41	99.25
chrX	118975143	118975186	DMR	6	43	16306626;16306631	1.95815	0.291847	1.95815	0.8	Summary	1	1	0
chrX	118975143	118975186	DMR	6	43	16306626;16306631	1.95815	0.291847	1.95815	0.8	CpG-island	CpG54068	CpG54068	100	2.09
chrX	118975143	118975186	DMR	6	43	16306626;16306631	1.95815	0.291847	1.95815	0.8	TSS	LONRF3	ENSG00000175556	100	2.15
chr14	105470729	105470827	DMR	4	98	4391492;4391495	0.51114	0.29146	1.95641	0.28	Summary	0	1	1
chr14	105470729	105470827	DMR	4	98	4391492;4391495	0.51114	0.29146	1.95641	0.28	TSS	RP11-521B24.5	ENSG00000257270	100	4.9
chr14	105470729	105470827	DMR	4	98	4391492;4391495	0.51114	0.29146	1.95641	0.28	postTSS1KB-TES	MTA1	ENSG00000182979	0	0
chr22	21400649	21401175	DMR	15	526	9622962;9622976	0.512649	0.29018	1.95065	0.03	Summary	0	0	0
chr1	1483018	1483189	DMR	6	171	22385;22390	1.9502	0.290079	1.9502	0.7	Summary	0	0	1
chr1	1483018	1483189	DMR	6	171	22385;22390	1.9502	0.290079	1.9502	0.7	postTSS1KB-TES	ATAD3B	ENSG00000160072	100	0.68
chr9	125399331	125400359	DMR	25	1028	15599127;15599151	0.513156	0.289751	1.94873	0.02	Summary	0	0	0
chr9	61856666	61856803	DMR	8	137	15290923;15290930	1.94782	0.289549	1.94782	0.93	Summary	1	0	0
chr9	61856666	61856803	DMR	8	137	15290923;15290930	1.94782	0.289549	1.94782	0.93	CpG-island	CpG51033	CpG51033	100	14.17
chr8	143210961	143211260	DMR	8	299	15002302;15002309	1.94497	0.288914	1.94497	0.87	Summary	1	0	0
chr8	143210961	143211260	DMR	8	299	15002302;15002309	1.94497	0.288914	1.94497	0.87	CpG-island	CpG49905	CpG49905	7.36	3.49
chr19	36282657	36282700	DMR	4	43	7299004;7299007	1.94356	0.288598	1.94356	0.92	Summary	1	0	0
chr19	36282657	36282700	DMR	4	43	7299004;7299007	1.94356	0.288598	1.94356	0.92	CpG-island	CpG24525	CpG24525	100	0.1
chr17_GL383563v3_alt	131819	132179	DMR	9	360	6409300;6409308	1.94185	0.288215	1.94185	0.73	Summary	0	0	0
chr12	9405629	9405736	DMR	5	107	2861478;2861482	1.9392	0.287623	1.9392	0.58	Summary	0	0	1
chr12	9405629	9405736	DMR	5	107	2861478;2861482	1.9392	0.287623	1.9392	0.58	postTSS1KB-TES	RP11-599J14.2	ENSG00000256673	100	0.69
chr19	8499516	8499558	DMR	4	42	7042114;7042117	1.93815	0.287388	1.93815	0.78	Summary	0	0	1
chr19	8499516	8499558	DMR	4	42	7042114;7042117	1.93815	0.287388	1.93815	0.78	postTSS1KB-TES	PRAM1	ENSG00000133246	100	0.35
chr4	131738573	131739205	DMR	24	632	11376853;11376876	1.93635	0.286983	1.93635	0.92	Summary	1	0	0
chr4	131738573	131739205	DMR	24	632	11376853;11376876	1.93635	0.286983	1.93635	0.92	CpG-island	CpG37634	CpG37634	100	1.55
chr8	99339841	99341684	DMR	11	1843	14810441;14810451	0.516903	0.286591	1.9346	0	Summary	0	1	2
chr8	99339841	99341684	DMR	11	1843	14810441;14810451	0.516903	0.286591	1.9346	0	TSS	AP004289.2	ENSG00000237704	50.08	46.15
chr8	99339841	99341684	DMR	11	1843	14810441;14810451	0.516903	0.286591	1.9346	0	postTSS1KB-TES	VPS13B	ENSG00000132549	100	0.21
chr8	99339841	99341684	DMR	11	1843	14810441;14810451	0.516903	0.286591	1.9346	0	postTSS1KB-TES	AP004289.2	ENSG00000237704	24.74	100
chr9	136433944	136434208	DMR	11	264	15739071;15739081	1.93104	0.28579	1.93104	0.8	Summary	0	0	1
chr9	136433944	136434208	DMR	11	264	15739071;15739081	1.93104	0.28579	1.93104	0.8	postTSS1KB-TES	INPP5E	ENSG00000148384	100	2.59
chr10	42149372	42149882	DMR	44	510	1520871;1520914	1.92983	0.285518	1.92983	0.85	Summary	1	1	0
chr10	42149372	42149882	DMR	44	510	1520871;1520914	1.92983	0.285518	1.92983	0.85	CpG-island	CpG4977	CpG4977	99.8	31.99
chr10	42149372	42149882	DMR	44	510	1520871;1520914	1.92983	0.285518	1.92983	0.85	TSS	KSR1P1	ENSG00000229485	100	25.5
chrX	153909426	153910702	DMR	58	1276	16452449;16452506	1.92776	0.285053	1.92776	1	Summary	0	1	1
chrX	153909426	153910702	DMR	58	1276	16452449;16452506	1.92776	0.285053	1.92776	1	TSS	L1CAM	ENSG00000198910	62.46	39.85
chrX	153909426	153910702	DMR	58	1276	16452449;16452506	1.92776	0.285053	1.92776	1	postTSS1KB-TES	ARHGAP4	ENSG00000089820	100	4.79
chr5	133400065	133400952	DMR	12	887	12141128;12141139	0.518749	0.285043	1.92771	0.02	Summary	0	0	1
chr5	133400065	133400952	DMR	12	887	12141128;12141139	0.518749	0.285043	1.92771	0.02	postTSS1KB-TES	FSTL4	ENSG00000053108	100	0.21
chr7	158187719	158189514	DMR	49	1795	14311645;14311693	1.92609	0.284675	1.92609	0.87	Summary	1	0	1
chr7	158187719	158189514	DMR	49	1795	14311645;14311693	1.92609	0.284675	1.92609	0.87	CpG-island	CpG47980	CpG47980	37.66	100
chr7	158187719	158189514	DMR	49	1795	14311645;14311693	1.92609	0.284675	1.92609	0.87	postTSS1KB-TES	PTPRN2	ENSG00000155093	100	0.17
chr17	2692516	2692733	DMR	15	217	5706842;5706856	1.92407	0.284221	1.92407	0.93	Summary	1	1	1
chr17	2692516	2692733	DMR	15	217	5706842;5706856	1.92407	0.284221	1.92407	0.93	CpG-island	CpG18654	CpG18654	100	6.69
chr17	2692516	2692733	DMR	15	217	5706842;5706856	1.92407	0.284221	1.92407	0.93	TSS	MIR6776	ENSG00000273606	100	10.85
chr17	2692516	2692733	DMR	15	217	5706842;5706856	1.92407	0.284221	1.92407	0.93	postTSS1KB-TES	CLUH	ENSG00000132361	100	0.97
chr17	73524834	73525166	DMR	4	332	6247762;6247765	0.519849	0.284123	1.92364	0.17	Summary	0	0	1
chr17	73524834	73525166	DMR	4	332	6247762;6247765	0.519849	0.284123	1.92364	0.17	postTSS1KB-TES	SDK2	ENSG00000069188	100	0.11
chr16	70358081	70359585	DMR	13	1504	5450334;5450346	0.519942	0.284045	1.92329	0.02	Summary	0	0	2
chr16	70358081	70359585	DMR	13	1504	5450334;5450346	0.519942	0.284045	1.92329	0.02	postTSS1KB-TES	RP11-529K1.3	ENSG00000260537	100	2.28
chr16	70358081	70359585	DMR	13	1504	5450334;5450346	0.519942	0.284045	1.92329	0.02	postTSS1KB-TES	DDX19A	ENSG00000168872	100	2.06
chr7	102591992	102592745	DMR	19	753	14035681;14035699	1.92302	0.283983	1.92302	0.92	Summary	0	1	2
chr7	102591992	102592745	DMR	19	753	14035681;14035699	1.92302	0.283983	1.92302	0.92	TSS	RP11-514P8.7	ENSG00000270249	100	37.65
chr7	102591992	102592745	DMR	19	753	14035681;14035699	1.92302	0.283983	1.92302	0.92	postTSS1KB-TES	RASA4	ENSG00000105808	100	1.79
chr7	102591992	102592745	DMR	19	753	14035681;14035699	1.92302	0.283983	1.92302	0.92	postTSS1KB-TES	RP11-514P8.6	ENSG00000205236	100	1.27
chr2	91506699	91508627	DMR	20	1928	8144797;8144816	1.92299	0.283977	1.92299	1	Summary	0	0	0
chr10	776803	777947	DMR	38	1144	1300351;1300388	1.92022	0.283351	1.92022	0.98	Summary	0	0	0
chrUn_GL000216v2	143268	143387	DMR	4	119	15784256;15784259	1.91915	0.283109	1.91915	0.82	Summary	1	0	0
chrUn_GL000216v2	143268	143387	DMR	4	119	15784256;15784259	1.91915	0.283109	1.91915	0.82	CpG-island	CpG52608	CpG52608	100	8.99
chr17	74347153	74348314	DMR	17	1161	6255107;6255123	0.521644	0.282626	1.91702	0.02	Summary	0	0	1
chr17	74347153	74348314	DMR	17	1161	6255107;6255123	0.521644	0.282626	1.91702	0.02	postTSS1KB-TES	KIF19	ENSG00000196169	100	4.06
chr7	1897614	1897687	DMR	4	73	13502473;13502476	0.521655	0.282616	1.91697	0.27	Summary	0	0	1
chr7	1897614	1897687	DMR	4	73	13502473;13502476	0.521655	0.282616	1.91697	0.27	postTSS1KB-TES	MAD1L1	ENSG00000002822	100	0.02
chr10	113063321	113064344	DMR	10	1023	1863726;1863735	0.521906	0.282407	1.91605	0.03	Summary	0	0	1
chr10	113063321	113064344	DMR	10	1023	1863726;1863735	0.521906	0.282407	1.91605	0.03	postTSS1KB-TES	TCF7L2	ENSG00000148737	100	0.47
chr16	685468	686535	DMR	37	1067	4996314;4996350	1.9123	0.281555	1.9123	1	Summary	1	1	2
chr16	685468	686535	DMR	37	1067	4996314;4996350	1.9123	0.281555	1.9123	1	CpG-island	CpG16241	CpG16241	32.52	3.37
chr16	685468	686535	DMR	37	1067	4996314;4996350	1.9123	0.281555	1.9123	1	TSS	JMJD8	ENSG00000161999	5.62	3
chr16	685468	686535	DMR	37	1067	4996314;4996350	1.9123	0.281555	1.9123	1	postTSS1KB-TES	MSLN	ENSG00000102854	100	0.86
chr16	685468	686535	DMR	37	1067	4996314;4996350	1.9123	0.281555	1.9123	1	postTSS1KB-TES	WDR24	ENSG00000127580	100	22.13
chr10	37125219	37125683	DMR	24	464	1501859;1501882	1.91177	0.281436	1.91177	0.98	Summary	1	1	0
chr10	37125219	37125683	DMR	24	464	1501859;1501882	1.91177	0.281436	1.91177	0.98	CpG-island	CpG4954	CpG4954	100	74.36
chr10	37125219	37125683	DMR	24	464	1501859;1501882	1.91177	0.281436	1.91177	0.98	TSS	ANKRD30A	ENSG00000148513	100	23.2
chr19	8585240	8585899	DMR	29	659	7043503;7043531	1.91097	0.281254	1.91097	0.93	Summary	1	0	1
chr19	8585240	8585899	DMR	29	659	7043503;7043531	1.91097	0.281254	1.91097	0.93	CpG-island	CpG23531	CpG23531	60.7	54.27
chr19	8585240	8585899	DMR	29	659	7043503;7043531	1.91097	0.281254	1.91097	0.93	postTSS1KB-TES	ADAMTS10	ENSG00000142303	100	2.23
chr7	102539582	102539784	DMR	11	202	14035055;14035065	1.91014	0.281064	1.91014	0.83	Summary	0	0	2
chr7	102539582	102539784	DMR	11	202	14035055;14035065	1.91014	0.281064	1.91014	0.83	postTSS1KB-TES	RP11-514P8.8	ENSG00000272949	100	0.34
chr7	102539582	102539784	DMR	11	202	14035055;14035065	1.91014	0.281064	1.91014	0.83	postTSS1KB-TES	POLR2J3	ENSG00000168255	100	0.6
chr15	92159680	92161523	DMR	18	1843	4867556;4867573	0.523855	0.280789	1.90892	0	Summary	0	0	2
chr15	92159680	92161523	DMR	18	1843	4867556;4867573	0.523855	0.280789	1.90892	0	postTSS1KB-TES	SLCO3A1	ENSG00000176463	100	0.58
chr15	92159680	92161523	DMR	18	1843	4867556;4867573	0.523855	0.280789	1.90892	0	postTSS1KB-TES	RP11-152L20.3	ENSG00000260661	100	1.02
chr16	12014725	12016511	DMR	22	1786	5122972;5122993	1.90803	0.280585	1.90803	1	Summary	0	0	1
chr16	12014725	12016511	DMR	22	1786	5122972;5122993	1.90803	0.280585	1.90803	1	postTSS1KB-TES	SNX29	ENSG00000048471	100	0.3
chr12	131243572	131244005	DMR	4	433	3453530;3453533	0.524195	0.280508	1.90769	0.02	Summary	0	0	0
chr16	2002074	2002718	DMR	34	644	5028879;5028912	1.90441	0.27976	1.90441	0.92	Summary	1	0	1
chr16	2002074	2002718	DMR	34	644	5028879;5028912	1.90441	0.27976	1.90441	0.92	CpG-island	CpG16445	CpG16445	79.04	100
chr16	2002074	2002718	DMR	34	644	5028879;5028912	1.90441	0.27976	1.90441	0.92	postTSS1KB-TES	ZNF598	ENSG00000167962	100	5.77
chr19	7909481	7910819	DMR	47	1338	7033272;7033318	1.90359	0.279573	1.90359	1	Summary	0	0	1
chr19	7909481	7910819	DMR	47	1338	7033272;7033318	1.90359	0.279573	1.90359	1	postTSS1KB-TES	MAP2K7	ENSG00000076984	100	13.89
chrX	115849464	115849573	DMR	5	109	16295134;16295138	1.90296	0.279429	1.90296	0.83	Summary	1	0	0
chrX	115849464	115849573	DMR	5	109	16295134;16295138	1.90296	0.279429	1.90296	0.83	CpG-island	CpG54041	CpG54041	100	0.24
chr7	157866205	157867883	DMR	60	1678	14307808;14307867	1.90264	0.279358	1.90264	0.92	Summary	1	1	1
chr7	157866205	157867883	DMR	60	1678	14307808;14307867	1.90264	0.279358	1.90264	0.92	CpG-island	CpG47966	CpG47966	52.98	100
chr7	157866205	157867883	DMR	60	1678	14307808;14307867	1.90264	0.279358	1.90264	0.92	TSS	RP11-452C13.1	ENSG00000272839	20.56	17.25
chr7	157866205	157867883	DMR	60	1678	14307808;14307867	1.90264	0.279358	1.90264	0.92	postTSS1KB-TES	PTPRN2	ENSG00000155093	100	0.16
chr19	8511924	8512482	DMR	16	558	7042419;7042434	1.90041	0.278846	1.90041	0.9	Summary	1	0	1
chr19	8511924	8512482	DMR	16	558	7042419;7042434	1.90041	0.278846	1.90041	0.9	CpG-island	CpG23524	CpG23524	3.05	1.35
chr19	8511924	8512482	DMR	16	558	7042419;7042434	1.90041	0.278846	1.90041	0.9	postTSS1KB-TES	ZNF414	ENSG00000133250	100	16.01
chr16	2105875	2106884	DMR	52	1009	5031628;5031679	1.89943	0.278623	1.89943	0.97	Summary	1	1	1
chr16	2105875	2106884	DMR	52	1009	5031628;5031679	1.89943	0.278623	1.89943	0.97	CpG-island	CpG16465	CpG16465	99.9	99.12
chr16	2105875	2106884	DMR	52	1009	5031628;5031679	1.89943	0.278623	1.89943	0.97	TSS	MIR6511B1	ENSG00000273879	100	50.45
chr16	2105875	2106884	DMR	52	1009	5031628;5031679	1.89943	0.278623	1.89943	0.97	postTSS1KB-TES	PKD1	ENSG00000008710	100	2.18
chr18	47020114	47020675	DMR	15	561	6705216;6705230	1.89918	0.278565	1.89918	0.98	Summary	1	0	2
chr18	47020114	47020675	DMR	15	561	6705216;6705230	1.89918	0.278565	1.89918	0.98	CpG-island	CpG21963	CpG21963	25.85	68.08
chr18	47020114	47020675	DMR	15	561	6705216;6705230	1.89918	0.278565	1.89918	0.98	postTSS1KB-TES	KATNAL2	ENSG00000167216	100	0.31
chr18	47020114	47020675	DMR	15	561	6705216;6705230	1.89918	0.278565	1.89918	0.98	postTSS1KB-TES	TCEB3CL	ENSG00000275553	100	0.93
chr8	143926798	143927794	DMR	44	996	15018465;15018508	1.89903	0.278531	1.89903	0.87	Summary	1	0	1
chr8	143926798	143927794	DMR	44	996	15018465;15018508	1.89903	0.278531	1.89903	0.87	CpG-island	CpG49988	CpG49988	100	8.39
chr8	143926798	143927794	DMR	44	996	15018465;15018508	1.89903	0.278531	1.89903	0.87	postTSS1KB-TES	PLEC	ENSG00000178209	100	1.64
chr17	81686869	81686895	DMR	3	26	6360999;6361001	1.89724	0.278122	1.89724	0.97	Summary	0	0	1
chr17	81686869	81686895	DMR	3	26	6360999;6361001	1.89724	0.278122	1.89724	0.97	postTSS1KB-TES	HGS	ENSG00000185359	100	0.14
chr19	36290625	36290658	DMR	3	33	7299386;7299388	1.89605	0.277851	1.89605	0.8	Summary	1	0	0
chr19	36290625	36290658	DMR	3	33	7299386;7299388	1.89605	0.277851	1.89605	0.8	CpG-island	CpG24525	CpG24525	100	0.07
chr8	1350932	1350970	DMR	4	38	14358172;14358175	1.89547	0.277716	1.89547	0.95	Summary	1	0	0
chr8	1350932	1350970	DMR	4	38	14358172;14358175	1.89547	0.277716	1.89547	0.95	CpG-island	CpG48177	CpG48177	100	1.77
chr1	1064810	1064959	DMR	8	149	10431;10438	1.89442	0.277476	1.89442	0.87	Summary	0	0	1
chr1	1064810	1064959	DMR	8	149	10431;10438	1.89442	0.277476	1.89442	0.87	postTSS1KB-TES	RP11-465B22.3	ENSG00000217801	100	1.73
chr17	9946624	9947693	DMR	25	1069	5785244;5785268	0.528251	0.27716	1.89304	0	Summary	0	0	1
chr17	9946624	9947693	DMR	25	1069	5785244;5785268	0.528251	0.27716	1.89304	0	postTSS1KB-TES	GAS7	ENSG00000007237	100	0.37
chr20	63741978	63742631	DMR	30	653	9271662;9271691	1.89241	0.277016	1.89241	1	Summary	0	0	1
chr20	63741978	63742631	DMR	30	653	9271662;9271691	1.89241	0.277016	1.89241	1	postTSS1KB-TES	SLC2A4RG	ENSG00000125520	100	24.7
chr19	58471438	58472146	DMR	48	708	7547245;7547292	1.89167	0.276845	1.89167	1	Summary	1	0	1
chr19	58471438	58472146	DMR	48	708	7547245;7547292	1.89167	0.276845	1.89167	1	CpG-island	CpG25810	CpG25810	99.86	59.76
chr19	58471438	58472146	DMR	48	708	7547245;7547292	1.89167	0.276845	1.89167	1	postTSS1KB-TES	ZNF324	ENSG00000083812	100	9.58
chr16	17980697	17981874	DMR	9	1177	5165208;5165216	0.528979	0.276562	1.89043	0.02	Summary	0	0	1
chr16	17980697	17981874	DMR	9	1177	5165208;5165216	0.528979	0.276562	1.89043	0.02	postTSS1KB-TES	CTA-481E9.4	ENSG00000259929	100	0.54
chr20_KI270869v1_alt	87922	88467	DMR	11	545	9284721;9284731	1.88783	0.275962	1.88783	0.85	Summary	0	0	0
chr19_KI270868v1_alt	50311	51961	DMR	70	1650	7625036;7625105	1.88709	0.275794	1.88709	0.9	Summary	2	0	0
chr19_KI270868v1_alt	50311	51961	DMR	70	1650	7625036;7625105	1.88709	0.275794	1.88709	0.9	CpG-island	CpG26127	CpG26127	14.12	42.83
chr19_KI270868v1_alt	50311	51961	DMR	70	1650	7625036;7625105	1.88709	0.275794	1.88709	0.9	CpG-island	CpG26128	CpG26128	33.39	100
chr7	1072767	1075163	DMR	118	2396	13485137;13485254	1.88377	0.275028	1.88377	0.98	Summary	1	1	1
chr7	1072767	1075163	DMR	118	2396	13485137;13485254	1.88377	0.275028	1.88377	0.98	CpG-island	CpG45338	CpG45338	32.22	100
chr7	1072767	1075163	DMR	118	2396	13485137;13485254	1.88377	0.275028	1.88377	0.98	TSS	AC091729.7	ENSG00000224079	71.49	85.65
chr7	1072767	1075163	DMR	118	2396	13485137;13485254	1.88377	0.275028	1.88377	0.98	postTSS1KB-TES	C7orf50	ENSG00000146540	100	1.71
chr12	132362246	132362711	DMR	26	465	3470434;3470459	1.88344	0.274951	1.88344	0.9	Summary	1	1	0
chr12	132362246	132362711	DMR	26	465	3470434;3470459	1.88344	0.274951	1.88344	0.9	CpG-island	CpG11276	CpG11276	86.67	44.33
chr12	132362246	132362711	DMR	26	465	3470434;3470459	1.88344	0.274951	1.88344	0.9	TSS	RP13-895J2.11	ENSG00000280150	100	23.25
chr22	23236879	23237792	DMR	17	913	9639162;9639178	0.531144	0.274788	1.88273	0	Summary	0	0	1
chr22	23236879	23237792	DMR	17	913	9639162;9639178	0.531144	0.274788	1.88273	0	postTSS1KB-TES	BCR	ENSG00000186716	100	0.66
chrX	149939263	149939284	DMR	3	21	16425350;16425352	1.88236	0.274702	1.88236	0.72	Summary	1	2	0
chrX	149939263	149939284	DMR	3	21	16425350;16425352	1.88236	0.274702	1.88236	0.72	CpG-island	CpG54456	CpG54456	100	1.05
chrX	149939263	149939284	DMR	3	21	16425350;16425352	1.88236	0.274702	1.88236	0.72	TSS	CXorf40B	ENSG00000197021	100	1.05
chrX	149939263	149939284	DMR	3	21	16425350;16425352	1.88236	0.274702	1.88236	0.72	TSS	LINC00894	ENSG00000235703	100	1.05
chr19	2340853	2340977	DMR	7	124	6943179;6943185	1.87808	0.273713	1.87808	0.83	Summary	0	0	2
chr19	2340853	2340977	DMR	7	124	6943179;6943185	1.87808	0.273713	1.87808	0.83	postTSS1KB-TES	LLfos-48D6.2	ENSG00000273734	100	0.18
chr19	2340853	2340977	DMR	7	124	6943179;6943185	1.87808	0.273713	1.87808	0.83	postTSS1KB-TES	SPPL2B	ENSG00000005206	100	0.49
chr9	65388874	65390652	DMR	50	1778	15305641;15305690	1.87743	0.273564	1.87743	0.97	Summary	1	0	0
chr9	65388874	65390652	DMR	50	1778	15305641;15305690	1.87743	0.273564	1.87743	0.97	CpG-island	CpG51110	CpG51110	23.68	100
chr7	55344709	55344804	DMR	7	95	13770094;13770100	1.87734	0.273544	1.87734	0.73	Summary	1	0	1
chr7	55344709	55344804	DMR	7	95	13770094;13770100	1.87734	0.273544	1.87734	0.73	CpG-island	CpG46316	CpG46316	100	9.21
chr7	55344709	55344804	DMR	7	95	13770094;13770100	1.87734	0.273544	1.87734	0.73	postTSS1KB-TES	RP11-775L16.1	ENSG00000230936	100	5.79
chr11	46375754	46376398	DMR	19	644	2267336;2267354	1.87623	0.273287	1.87623	0.95	Summary	0	1	1
chr11	46375754	46376398	DMR	19	644	2267336;2267354	1.87623	0.273287	1.87623	0.95	TSS	MIR4688	ENSG00000264102	100	32.2
chr11	46375754	46376398	DMR	19	644	2267336;2267354	1.87623	0.273287	1.87623	0.95	postTSS1KB-TES	DGKZ	ENSG00000149091	100	1.38
chr8_KI270813v1_alt	262991	263331	DMR	15	340	15049852;15049866	1.87519	0.273046	1.87519	0.92	Summary	0	0	0
chr7	4782351	4782764	DMR	8	413	13535502;13535509	1.87219	0.272351	1.87219	0.77	Summary	0	0	1
chr7	4782351	4782764	DMR	8	413	13535502;13535509	1.87219	0.272351	1.87219	0.77	postTSS1KB-TES	AP5Z1	ENSG00000242802	100	2.33
chr10	22936226	22937561	DMR	6	1335	1430695;1430700	0.534513	0.272042	1.87086	0	Summary	0	0	1
chr10	22936226	22937561	DMR	6	1335	1430695;1430700	0.534513	0.272042	1.87086	0	postTSS1KB-TES	ARMC3	ENSG00000165309	100	1.22
chr14_KI270724v1_random	3917	4876	DMR	22	959	4408786;4408807	1.87058	0.271976	1.87058	0.97	Summary	0	1	0
chr14_KI270724v1_random	3917	4876	DMR	22	959	4408786;4408807	1.87058	0.271976	1.87058	0.97	TSS	AC242209.1	ENSG00000274264	52.35	25.1
chr19	2772410	2774584	DMR	113	2174	6951298;6951410	1.87022	0.271892	1.87022	0.93	Summary	1	0	1
chr19	2772410	2774584	DMR	113	2174	6951298;6951410	1.87022	0.271892	1.87022	0.93	CpG-island	CpG23034	CpG23034	81.88	100
chr19	2772410	2774584	DMR	113	2174	6951298;6951410	1.87022	0.271892	1.87022	0.93	postTSS1KB-TES	SGTA	ENSG00000104969	100	7.86
chr16	90007233	90007470	DMR	5	237	5625200;5625204	0.536394	0.270516	1.8643	0.3	Summary	0	0	1
chr16	90007233	90007470	DMR	5	237	5625200;5625204	0.536394	0.270516	1.8643	0.3	postTSS1KB-TES	DBNDD1	ENSG00000003249	100	1.66
chr8	144392143	144392664	DMR	35	521	15028439;15028473	1.86342	0.27031	1.86342	0.95	Summary	1	0	1
chr8	144392143	144392664	DMR	35	521	15028439;15028473	1.86342	0.27031	1.86342	0.95	CpG-island	CpG50036	CpG50036	100	17.1
chr8	144392143	144392664	DMR	35	521	15028439;15028473	1.86342	0.27031	1.86342	0.95	postTSS1KB-TES	ADCK5	ENSG00000173137	100	2.72
chr6	167422417	167424652	DMR	120	2235	13198923;13199042	1.85712	0.26884	1.85712	0.97	Summary	1	0	0
chr6	167422417	167424652	DMR	120	2235	13198923;13199042	1.85712	0.26884	1.85712	0.97	CpG-island	CpG43746	CpG43746	31.81	40.61
chr11	65865033	65865249	DMR	4	216	2396674;2396677	1.85669	0.268739	1.85669	0.62	Summary	0	0	1
chr11	65865033	65865249	DMR	4	216	2396674;2396677	1.85669	0.268739	1.85669	0.62	postTSS1KB-TES	MUS81	ENSG00000172732	100	2.27
chr19	806311	806345	DMR	4	34	6900444;6900447	1.85662	0.268724	1.85662	0.75	Summary	1	0	1
chr19	806311	806345	DMR	4	34	6900444;6900447	1.85662	0.268724	1.85662	0.75	CpG-island	CpG22664	CpG22664	100	0.18
chr19	806311	806345	DMR	4	34	6900444;6900447	1.85662	0.268724	1.85662	0.75	postTSS1KB-TES	PTBP1	ENSG00000011304	100	0.24
chr19	1010369	1012887	DMR	126	2518	6906698;6906823	1.8546	0.26825	1.8546	0.98	Summary	1	1	2
chr19	1010369	1012887	DMR	126	2518	6906698;6906823	1.8546	0.26825	1.8546	0.98	CpG-island	CpG22712	CpG22712	73.63	39.41
chr19	1010369	1012887	DMR	126	2518	6906698;6906823	1.8546	0.26825	1.8546	0.98	TSS	LLNLR-284B4.1	ENSG00000274177	33.84	42.6
chr19	1010369	1012887	DMR	126	2518	6906698;6906823	1.8546	0.26825	1.8546	0.98	postTSS1KB-TES	TMEM259	ENSG00000182087	100	23.91
chr19	1010369	1012887	DMR	126	2518	6906698;6906823	1.8546	0.26825	1.8546	0.98	postTSS1KB-TES	LLNLR-284B4.1	ENSG00000274177	-12.47	100
chr9	34371015	34373374	DMR	139	2359	15212539;15212677	1.85402	0.268114	1.85402	0.92	Summary	1	0	1
chr9	34371015	34373374	DMR	139	2359	15212539;15212677	1.85402	0.268114	1.85402	0.92	CpG-island	CpG50755	CpG50755	80.08	88.73
chr9	34371015	34373374	DMR	139	2359	15212539;15212677	1.85402	0.268114	1.85402	0.92	postTSS1KB-TES	KIAA1161	ENSG00000164976	100	25.69
chr11	6455953	6457168	DMR	52	1215	2103298;2103349	1.85246	0.267749	1.85246	0.98	Summary	1	0	1
chr11	6455953	6457168	DMR	52	1215	2103298;2103349	1.85246	0.267749	1.85246	0.98	CpG-island	CpG6825	CpG6825	47.33	100
chr11	6455953	6457168	DMR	52	1215	2103298;2103349	1.85246	0.267749	1.85246	0.98	postTSS1KB-TES	TRIM3	ENSG00000110171	100	4.89
chr21	46011577	46011682	DMR	7	105	9528457;9528463	1.84982	0.26713	1.84982	0.53	Summary	0	0	0
chr12	9403522	9403573	DMR	3	51	2861422;2861424	1.84621	0.266282	1.84621	0.5	Summary	1	0	1
chr12	9403522	9403573	DMR	3	51	2861422;2861424	1.84621	0.266282	1.84621	0.5	CpG-island	CpG9198	CpG9198	25.49	2.74
chr12	9403522	9403573	DMR	3	51	2861422;2861424	1.84621	0.266282	1.84621	0.5	postTSS1KB-TES	RP11-599J14.2	ENSG00000256673	100	0.33
chr4	131735874	131735938	DMR	5	64	11376725;11376729	1.84573	0.266169	1.84573	0.75	Summary	1	0	0
chr4	131735874	131735938	DMR	5	64	11376725;11376729	1.84573	0.266169	1.84573	0.75	CpG-island	CpG37634	CpG37634	100	0.16
chr14	22877016	22877107	DMR	9	91	3963973;3963981	1.84435	0.265843	1.84435	0.8	Summary	0	0	1
chr14	22877016	22877107	DMR	9	91	3963973;3963981	1.84435	0.265843	1.84435	0.8	postTSS1KB-TES	LRP10	ENSG00000197324	100	1.01
chr3	181216830	181217368	DMR	11	538	10712023;10712033	0.542326	0.265739	1.84391	0	Summary	0	0	1
chr3	181216830	181217368	DMR	11	538	10712023;10712033	0.542326	0.265739	1.84391	0	postTSS1KB-TES	SOX2-OT	ENSG00000242808	100	0.06
chr12	132149201	132149656	DMR	33	455	3465603;3465635	1.84307	0.265543	1.84307	0.83	Summary	1	0	1
chr12	132149201	132149656	DMR	33	455	3465603;3465635	1.84307	0.265543	1.84307	0.83	CpG-island	CpG11231	CpG11231	100	21.83
chr12	132149201	132149656	DMR	33	455	3465603;3465635	1.84307	0.265543	1.84307	0.83	postTSS1KB-TES	NOC4L	ENSG00000184967	100	6.48
chr22	46106806	46106956	DMR	6	150	9850530;9850535	1.84255	0.26542	1.84255	0.72	Summary	0	0	1
chr22	46106806	46106956	DMR	6	150	9850530;9850535	1.84255	0.26542	1.84255	0.72	postTSS1KB-TES	MIRLET7BHG	ENSG00000197182	100	0.25
chr9	137304845	137305294	DMR	13	449	15760971;15760983	1.84173	0.265226	1.84173	0.82	Summary	0	0	0
chr19	55849358	55850640	DMR	89	1282	7522671;7522759	1.84051	0.264939	1.84051	0.9	Summary	1	0	1
chr19	55849358	55850640	DMR	89	1282	7522671;7522759	1.84051	0.264939	1.84051	0.9	CpG-island	CpG25665	CpG25665	64.27	42.83
chr19	55849358	55850640	DMR	89	1282	7522671;7522759	1.84051	0.264939	1.84051	0.9	postTSS1KB-TES	NLRP4	ENSG00000160505	100	2.9
chrUn_KI270438v1	110075	110328	DMR	4	253	15793130;15793133	0.544284	0.264174	1.83728	0.17	Summary	0	0	0
chr9	134830516	134830799	DMR	4	283	15712773;15712776	1.83639	0.263966	1.83639	0.6	Summary	0	0	1
chr9	134830516	134830799	DMR	4	283	15712773;15712776	1.83639	0.263966	1.83639	0.6	postTSS1KB-TES	COL5A1	ENSG00000130635	100	0.14
chr17	68600883	68601168	DMR	38	285	6223790;6223827	1.83524	0.263693	1.83524	0.6	Summary	1	1	1
chr17	68600883	68601168	DMR	38	285	6223790;6223827	1.83524	0.263693	1.83524	0.6	CpG-island	CpG20426	CpG20426	100	18.92
chr17	68600883	68601168	DMR	38	285	6223790;6223827	1.83524	0.263693	1.83524	0.6	TSS	FAM20A	ENSG00000108950	100	14.25
chr17	68600883	68601168	DMR	38	285	6223790;6223827	1.83524	0.263693	1.83524	0.6	postTSS1KB-TES	LINC01482	ENSG00000267659	100	0.17
chr10	5576514	5578511	DMR	53	1997	1332950;1333002	1.83516	0.263673	1.83516	0.98	Summary	1	0	0
chr10	5576514	5578511	DMR	53	1997	1332950;1333002	1.83516	0.263673	1.83516	0.98	CpG-island	CpG4542	CpG4542	23.64	100
chr1	161465513	161465679	DMR	13	166	883508;883520	1.83484	0.263599	1.83484	0.73	Summary	1	0	0
chr1	161465513	161465679	DMR	13	166	883508;883520	1.83484	0.263599	1.83484	0.73	CpG-island	CpG3132	CpG3132	100	0.51
chrUn_GL000218v1	57539	58871	DMR	67	1332	15785040;15785106	1.83179	0.262876	1.83179	1	Summary	1	0	0
chrUn_GL000218v1	57539	58871	DMR	67	1332	15785040;15785106	1.83179	0.262876	1.83179	1	CpG-island	CpG52614	CpG52614	49.32	100
chr19	2435039	2435205	DMR	12	166	6945002;6945013	1.83106	0.262703	1.83106	0.88	Summary	1	1	1
chr19	2435039	2435205	DMR	12	166	6945002;6945013	1.83106	0.262703	1.83106	0.88	CpG-island	CpG22986	CpG22986	100	7.05
chr19	2435039	2435205	DMR	12	166	6945002;6945013	1.83106	0.262703	1.83106	0.88	TSS	MIR7108	ENSG00000274304	100	8.3
chr19	2435039	2435205	DMR	12	166	6945002;6945013	1.83106	0.262703	1.83106	0.88	postTSS1KB-TES	LMNB2	ENSG00000176619	100	0.59
chr19	2804869	2806883	DMR	55	2014	6952066;6952120	1.83053	0.262578	1.83053	1	Summary	0	0	1
chr19	2804869	2806883	DMR	55	2014	6952066;6952120	1.83053	0.262578	1.83053	1	postTSS1KB-TES	THOP1	ENSG00000172009	100	6.86
chr19	3644011	3644462	DMR	19	451	6968021;6968039	1.82762	0.261886	1.82762	0.78	Summary	0	0	1
chr19	3644011	3644462	DMR	19	451	6968021;6968039	1.82762	0.261886	1.82762	0.78	postTSS1KB-TES	PIP5K1C	ENSG00000186111	100	0.65
chr19	7555621	7555675	DMR	4	54	7027741;7027744	1.82733	0.261816	1.82733	0.78	Summary	1	0	1
chr19	7555621	7555675	DMR	4	54	7027741;7027744	1.82733	0.261816	1.82733	0.78	CpG-island	CpG23452	CpG23452	100	4.72
chr19	7555621	7555675	DMR	4	54	7027741;7027744	1.82733	0.261816	1.82733	0.78	postTSS1KB-TES	PNPLA6	ENSG00000032444	100	0.2
chr19	1035109	1035238	DMR	8	129	6907473;6907480	1.82687	0.261709	1.82687	0.75	Summary	1	0	1
chr19	1035109	1035238	DMR	8	129	6907473;6907480	1.82687	0.261709	1.82687	0.75	CpG-island	CpG22718	CpG22718	99.22	7.85
chr19	1035109	1035238	DMR	8	129	6907473;6907480	1.82687	0.261709	1.82687	0.75	postTSS1KB-TES	CNN2	ENSG00000064666	100	1.12
chr8_KI270813v1_alt	263381	263460	DMR	6	79	15049868;15049873	1.82316	0.260825	1.82316	0.8	Summary	0	0	0
chr22	50176985	50177060	DMR	8	75	9901394;9901401	1.82301	0.260788	1.82301	0.72	Summary	1	0	1
chr22	50176985	50177060	DMR	8	75	9901394;9901401	1.82301	0.260788	1.82301	0.72	CpG-island	CpG32929	CpG32929	100	2.86
chr22	50176985	50177060	DMR	8	75	9901394;9901401	1.82301	0.260788	1.82301	0.72	postTSS1KB-TES	PANX2	ENSG00000073150	100	0.88
chrX	56777418	56777485	DMR	3	67	16080915;16080917	0.549087	0.260359	1.82121	0.23	Summary	0	0	1
chrX	56777418	56777485	DMR	3	67	16080915;16080917	0.549087	0.260359	1.82121	0.23	postTSS1KB-TES	LINC01420	ENSG00000204272	100	0.08
chr21	5099458	5101293	DMR	51	1835	9290562;9290612	1.82095	0.260298	1.82095	0.88	Summary	1	0	1
chr21	5099458	5101293	DMR	51	1835	9290562;9290612	1.82095	0.260298	1.82095	0.88	CpG-island	CpG31155	CpG31155	16.35	100
chr21	5099458	5101293	DMR	51	1835	9290562;9290612	1.82095	0.260298	1.82095	0.88	postTSS1KB-TES	CH507-9B2.3	ENSG00000280071	100	3.81
chr21	46697746	46697887	DMR	4	141	9537268;9537271	1.81253	0.258285	1.81253	0.73	Summary	0	0	0
chr21	43944228	43944668	DMR	13	440	9496601;9496613	1.81197	0.25815	1.81197	0.95	Summary	0	0	1
chr21	43944228	43944668	DMR	13	440	9496601;9496613	1.81197	0.25815	1.81197	0.95	postTSS1KB-TES	AGPAT3	ENSG00000160216	100	0.37
chr22	33732086	33733188	DMR	13	1102	9721822;9721834	0.551917	0.258127	1.81187	0.07	Summary	0	0	2
chr22	33732086	33733188	DMR	13	1102	9721822;9721834	0.551917	0.258127	1.81187	0.07	postTSS1KB-TES	LARGE	ENSG00000133424	100	0.15
chr22	33732086	33733188	DMR	13	1102	9721822;9721834	0.551917	0.258127	1.81187	0.07	postTSS1KB-TES	LARGE-AS1	ENSG00000224973	100	4.44
chr1	161464339	161465146	DMR	50	807	883433;883482	1.81183	0.258118	1.81183	0.8	Summary	1	0	0
chr1	161464339	161465146	DMR	50	807	883433;883482	1.81183	0.258118	1.81183	0.8	CpG-island	CpG3132	CpG3132	100	2.47
chr19	49799207	49800768	DMR	49	1561	7452138;7452186	1.80994	0.257664	1.80994	1	Summary	1	0	1
chr19	49799207	49800768	DMR	49	1561	7452138;7452186	1.80994	0.257664	1.80994	1	CpG-island	CpG25310	CpG25310	14.09	100
chr19	49799207	49800768	DMR	49	1561	7452138;7452186	1.80994	0.257664	1.80994	1	postTSS1KB-TES	AP2A1	ENSG00000196961	100	3.99
chr18	75286568	75286612	DMR	3	44	6823097;6823099	0.552937	0.257325	1.80853	0.42	Summary	0	0	1
chr18	75286568	75286612	DMR	3	44	6823097;6823099	0.552937	0.257325	1.80853	0.42	postTSS1KB-TES	TSHZ1	ENSG00000179981	100	0.06
chr19	3191280	3193637	DMR	79	2357	6958928;6959006	1.8061	0.256741	1.8061	1	Summary	2	0	1
chr19	3191280	3193637	DMR	79	2357	6958928;6959006	1.8061	0.256741	1.8061	1	CpG-island	CpG23082	CpG23082	5.94	17.86
chr19	3191280	3193637	DMR	79	2357	6958928;6959006	1.8061	0.256741	1.8061	1	CpG-island	CpG23083	CpG23083	12.26	100
chr19	3191280	3193637	DMR	79	2357	6958928;6959006	1.8061	0.256741	1.8061	1	postTSS1KB-TES	NCLN	ENSG00000125912	100	10.24
chr16	18344677	18344843	DMR	3	166	5167413;5167415	1.80477	0.256421	1.80477	0.73	Summary	1	1	1
chr16	18344677	18344843	DMR	3	166	5167413;5167415	1.80477	0.256421	1.80477	0.73	CpG-island	CpG16857	CpG16857	18.07	11.81
chr16	18344677	18344843	DMR	3	166	5167413;5167415	1.80477	0.256421	1.80477	0.73	TSS	MIR6511A3	ENSG00000273613	100	8.3
chr16	18344677	18344843	DMR	3	166	5167413;5167415	1.80477	0.256421	1.80477	0.73	postTSS1KB-TES	RP11-1212A22.1	ENSG00000205746	100	0.97
chr4	2341313	2341399	DMR	4	86	10880824;10880827	1.80364	0.256149	1.80364	0.78	Summary	0	0	1
chr4	2341313	2341399	DMR	4	86	10880824;10880827	1.80364	0.256149	1.80364	0.78	postTSS1KB-TES	ZFYVE28	ENSG00000159733	100	0.06
chr16	656058	656405	DMR	16	347	4995177;4995192	1.80347	0.256109	1.80347	0.9	Summary	0	1	2
chr16	656058	656405	DMR	16	347	4995177;4995192	1.80347	0.256109	1.80347	0.9	TSS	LA16c-349E10.1	ENSG00000262528	100	17.35
chr16	656058	656405	DMR	16	347	4995177;4995192	1.80347	0.256109	1.80347	0.9	postTSS1KB-TES	MSLN	ENSG00000102854	100	0.28
chr16	656058	656405	DMR	16	347	4995177;4995192	1.80347	0.256109	1.80347	0.9	postTSS1KB-TES	WDR90	ENSG00000161996	100	1.98
chr16	31060938	31062573	DMR	68	1635	5267263;5267330	1.80247	0.255867	1.80247	0.95	Summary	2	0	2
chr16	31060938	31062573	DMR	68	1635	5267263;5267330	1.80247	0.255867	1.80247	0.95	CpG-island	CpG17173	CpG17173	37.8	100
chr16	31060938	31062573	DMR	68	1635	5267263;5267330	1.80247	0.255867	1.80247	0.95	CpG-island	CpG17174	CpG17174	4.4	13.09
chr16	31060938	31062573	DMR	68	1635	5267263;5267330	1.80247	0.255867	1.80247	0.95	postTSS1KB-TES	RP11-196G11.6	ENSG00000232748	100	30.6
chr16	31060938	31062573	DMR	68	1635	5267263;5267330	1.80247	0.255867	1.80247	0.95	postTSS1KB-TES	ZNF668	ENSG00000167394	100	13.1
chr17	76137044	76137452	DMR	6	408	6279548;6279553	1.80235	0.255838	1.80235	0.8	Summary	0	0	1
chr17	76137044	76137452	DMR	6	408	6279548;6279553	1.80235	0.255838	1.80235	0.8	postTSS1KB-TES	FOXJ1	ENSG00000129654	100	10.29
chr7	4758356	4758421	DMR	3	65	13534945;13534947	0.555131	0.255605	1.80138	0.13	Summary	0	0	1
chr7	4758356	4758421	DMR	3	65	13534945;13534947	0.555131	0.255605	1.80138	0.13	postTSS1KB-TES	FOXK1	ENSG00000164916	100	0.07
chr17	82084492	82085165	DMR	30	673	6370109;6370138	1.80122	0.255567	1.80122	0.98	Summary	0	0	1
chr17	82084492	82085165	DMR	30	673	6370109;6370138	1.80122	0.255567	1.80122	0.98	postTSS1KB-TES	FASN	ENSG00000169710	100	3.54
chr8	143925799	143926354	DMR	31	555	15018426;15018456	1.79914	0.255064	1.79914	0.92	Summary	1	0	1
chr8	143925799	143926354	DMR	31	555	15018426;15018456	1.79914	0.255064	1.79914	0.92	CpG-island	CpG49988	CpG49988	100	4.68
chr8	143925799	143926354	DMR	31	555	15018426;15018456	1.79914	0.255064	1.79914	0.92	postTSS1KB-TES	PLEC	ENSG00000178209	100	0.92
chr7	58087790	58088688	DMR	44	898	13789277;13789320	1.79894	0.255017	1.79894	0.98	Summary	1	0	0
chr7	58087790	58088688	DMR	44	898	13789277;13789320	1.79894	0.255017	1.79894	0.98	CpG-island	CpG46389	CpG46389	42.65	21.9
chr19	2200441	2200506	DMR	4	65	6939172;6939175	1.7987	0.254959	1.7987	0.63	Summary	0	0	1
chr19	2200441	2200506	DMR	4	65	6939172;6939175	1.7987	0.254959	1.7987	0.63	postTSS1KB-TES	DOT1L	ENSG00000104885	100	0.1
chr4	892907	894696	DMR	67	1789	10855009;10855075	1.79849	0.254908	1.79849	1	Summary	1	0	1
chr4	892907	894696	DMR	67	1789	10855009;10855075	1.79849	0.254908	1.79849	1	CpG-island	CpG35993	CpG35993	54.44	100
chr4	892907	894696	DMR	67	1789	10855009;10855075	1.79849	0.254908	1.79849	1	postTSS1KB-TES	GAK	ENSG00000178950	100	2.18
chr1	1238863	1239624	DMR	21	761	15478;15498	1.79829	0.254859	1.79829	0.72	Summary	1	0	0
chr1	1238863	1239624	DMR	21	761	15478;15498	1.79829	0.254859	1.79829	0.72	CpG-island	CpG75	CpG75	2.63	5.75
chrX	115852355	115852556	DMR	9	201	16295260;16295268	1.79746	0.254659	1.79746	0.93	Summary	1	0	0
chrX	115852355	115852556	DMR	9	201	16295260;16295268	1.79746	0.254659	1.79746	0.93	CpG-island	CpG54041	CpG54041	100	0.44
chr21	34153668	34154119	DMR	11	451	9421454;9421464	0.55716	0.25402	1.79482	0.17	Summary	0	0	1
chr21	34153668	34154119	DMR	11	451	9421454;9421464	0.55716	0.25402	1.79482	0.17	postTSS1KB-TES	AP000320.7	ENSG00000272657	100	0.16
chr12	124339834	124340814	DMR	34	980	3402793;3402826	1.7938	0.253775	1.7938	1	Summary	0	0	1
chr12	124339834	124340814	DMR	34	980	3402793;3402826	1.7938	0.253775	1.7938	1	postTSS1KB-TES	NCOR2	ENSG00000196498	100	0.4
chr19	46755551	46757289	DMR	116	1738	7408197;7408312	1.7922	0.253386	1.7922	0.95	Summary	1	0	1
chr19	46755551	46757289	DMR	116	1738	7408197;7408312	1.7922	0.253386	1.7922	0.95	CpG-island	CpG25059	CpG25059	81.42	100
chr19	46755551	46757289	DMR	116	1738	7408197;7408312	1.7922	0.253386	1.7922	0.95	postTSS1KB-TES	FKRP	ENSG00000181027	100	5.8
chr21	13981225	13981308	DMR	7	83	9343255;9343261	1.79207	0.253354	1.79207	0.82	Summary	1	1	0
chr21	13981225	13981308	DMR	7	83	9343255;9343261	1.79207	0.253354	1.79207	0.82	CpG-island	CpG31272	CpG31272	100	3.87
chr21	13981225	13981308	DMR	7	83	9343255;9343261	1.79207	0.253354	1.79207	0.82	TSS	ANKRD20A11P	ENSG00000215559	100	4.15
chr19	3119446	3120236	DMR	25	790	6957665;6957689	1.79041	0.252953	1.79041	0.85	Summary	0	1	1
chr19	3119446	3120236	DMR	25	790	6957665;6957689	1.79041	0.252953	1.79041	0.85	TSS	AC005262.3	ENSG00000267139	100	39.5
chr19	3119446	3120236	DMR	25	790	6957665;6957689	1.79041	0.252953	1.79041	0.85	postTSS1KB-TES	GNA11	ENSG00000088256	100	2.76
chr19	36287444	36287851	DMR	20	407	7299235;7299254	1.78891	0.252588	1.78891	0.98	Summary	1	0	0
chr19	36287444	36287851	DMR	20	407	7299235;7299254	1.78891	0.252588	1.78891	0.98	CpG-island	CpG24525	CpG24525	100	0.92
chr20	63861840	63861915	DMR	8	75	9274439;9274446	1.78871	0.25254	1.78871	0.8	Summary	1	1	1
chr20	63861840	63861915	DMR	8	75	9274439;9274446	1.78871	0.25254	1.78871	0.8	CpG-island	CpG31067	CpG31067	100	1.73
chr20	63861840	63861915	DMR	8	75	9274439;9274446	1.78871	0.25254	1.78871	0.8	TSS	ABHD16B	ENSG00000183260	100	3.75
chr20	63861840	63861915	DMR	8	75	9274439;9274446	1.78871	0.25254	1.78871	0.8	postTSS1KB-TES	RP4-591C20.9	ENSG00000268858	100	3.6
chr19	37303999	37304278	DMR	16	279	7309158;7309173	1.78666	0.252043	1.78666	0.72	Summary	1	0	0
chr19	37303999	37304278	DMR	16	279	7309158;7309173	1.78666	0.252043	1.78666	0.72	CpG-island	CpG24568	CpG24568	100	0.78
chr4	131747015	131747608	DMR	41	593	11377242;11377282	1.78439	0.25149	1.78439	0.92	Summary	1	0	0
chr4	131747015	131747608	DMR	41	593	11377242;11377282	1.78439	0.25149	1.78439	0.92	CpG-island	CpG37634	CpG37634	100	1.45
chr2	2721234	2721328	DMR	4	94	7719163;7719166	1.78282	0.251108	1.78282	0.85	Summary	0	0	0
chr2	495282	495869	DMR	39	587	7700775;7700813	1.78179	0.250856	1.78179	0.87	Summary	1	0	0
chr2	495282	495869	DMR	39	587	7700775;7700813	1.78179	0.250856	1.78179	0.87	CpG-island	CpG26306	CpG26306	94.04	86.12
chr1	15943404	15943634	DMR	12	230	185266;185277	1.78039	0.250516	1.78039	0.78	Summary	1	0	1
chr1	15943404	15943634	DMR	12	230	185266;185277	1.78039	0.250516	1.78039	0.78	CpG-island	CpG633	CpG633	99.57	63.79
chr1	15943404	15943634	DMR	12	230	185266;185277	1.78039	0.250516	1.78039	0.78	postTSS1KB-TES	ZBTB17	ENSG00000116809	100	0.69
chr4	186056913	186058839	DMR	53	1926	11575650;11575702	1.77777	0.249877	1.77777	0.95	Summary	0	0	0
chrX	53082533	53082661	DMR	18	128	16062234;16062251	1.77555	0.249334	1.77555	0.82	Summary	1	1	0
chrX	53082533	53082661	DMR	18	128	16062234;16062251	1.77555	0.249334	1.77555	0.82	CpG-island	CpG53438	CpG53438	100	17.41
chrX	53082533	53082661	DMR	18	128	16062234;16062251	1.77555	0.249334	1.77555	0.82	TSS	TSPYL2	ENSG00000184205	100	6.4
chr19	40215027	40215095	DMR	7	68	7339866;7339872	1.77326	0.248772	1.77326	0.83	Summary	0	0	1
chr19	40215027	40215095	DMR	7	68	7339866;7339872	1.77326	0.248772	1.77326	0.83	postTSS1KB-TES	MAP3K10	ENSG00000130758	100	0.3
chr17	2372575	2372681	DMR	6	106	5702922;5702927	1.77099	0.248216	1.77099	0.75	Summary	0	0	1
chr17	2372575	2372681	DMR	6	106	5702922;5702927	1.77099	0.248216	1.77099	0.75	postTSS1KB-TES	SGSM2	ENSG00000141258	100	0.25
chr2	240602669	240603299	DMR	25	630	8828382;8828406	1.76966	0.247891	1.76966	0.92	Summary	0	0	1
chr2	240602669	240603299	DMR	25	630	8828382;8828406	1.76966	0.247891	1.76966	0.92	postTSS1KB-TES	CAPN10	ENSG00000142330	100	2.1
chr22	11626984	11627607	DMR	25	623	9546898;9546922	1.76875	0.247667	1.76875	0.82	Summary	1	0	0
chr22	11626984	11627607	DMR	25	623	9546898;9546922	1.76875	0.247667	1.76875	0.82	CpG-island	CpG31946	CpG31946	5.3	1.68
chrX	154646440	154646781	DMR	15	341	16464764;16464778	1.76801	0.247484	1.76801	0.87	Summary	1	0	1
chrX	154646440	154646781	DMR	15	341	16464764;16464778	1.76801	0.247484	1.76801	0.87	CpG-island	CpG54598	CpG54598	22.87	13.64
chrX	154646440	154646781	DMR	15	341	16464764;16464778	1.76801	0.247484	1.76801	0.87	postTSS1KB-TES	IKBKGP1	ENSG00000275882	100	4.67
chr19	585306	585746	DMR	31	440	6893860;6893890	1.76619	0.247039	1.76619	1	Summary	1	0	0
chr19	585306	585746	DMR	31	440	6893860;6893890	1.76619	0.247039	1.76619	1	CpG-island	CpG22623	CpG22623	44.55	80.66
chr16	88723097	88723294	DMR	7	197	5598958;5598964	1.76527	0.246812	1.76527	0.77	Summary	0	0	1
chr16	88723097	88723294	DMR	7	197	5598958;5598964	1.76527	0.246812	1.76527	0.77	postTSS1KB-TES	PIEZO1	ENSG00000103335	100	0.29
chr20	62659309	62659826	DMR	19	517	9248823;9248841	1.76527	0.24681	1.76527	0.93	Summary	0	0	1
chr20	62659309	62659826	DMR	19	517	9248823;9248841	1.76527	0.24681	1.76527	0.93	postTSS1KB-TES	SLCO4A1	ENSG00000101187	100	1.22
chr19	11496893	11496995	DMR	3	102	7078293;7078295	1.76397	0.246492	1.76397	0.3	Summary	0	0	2
chr19	11496893	11496995	DMR	3	102	7078293;7078295	1.76397	0.246492	1.76397	0.3	postTSS1KB-TES	CTC-398G3.6	ENSG00000267477	100	0.27
chr19	11496893	11496995	DMR	3	102	7078293;7078295	1.76397	0.246492	1.76397	0.3	postTSS1KB-TES	ZNF653	ENSG00000161914	100	0.47
chr7	4758665	4760091	DMR	69	1426	13534950;13535018	1.76026	0.245577	1.76026	1	Summary	1	0	1
chr7	4758665	4760091	DMR	69	1426	13534950;13535018	1.76026	0.245577	1.76026	1	CpG-island	CpG45536	CpG45536	52.73	100
chr7	4758665	4760091	DMR	69	1426	13534950;13535018	1.76026	0.245577	1.76026	1	postTSS1KB-TES	FOXK1	ENSG00000164916	100	1.62
chr17	82250319	82251105	DMR	22	786	6373521;6373542	1.75797	0.245011	1.75797	0.9	Summary	1	0	3
chr17	82250319	82251105	DMR	22	786	6373521;6373542	1.75797	0.245011	1.75797	0.9	CpG-island	CpG20942	CpG20942	30.92	100
chr17	82250319	82251105	DMR	22	786	6373521;6373542	1.75797	0.245011	1.75797	0.9	postTSS1KB-TES	SLC16A3	ENSG00000141526	100	2.48
chr17	82250319	82251105	DMR	22	786	6373521;6373542	1.75797	0.245011	1.75797	0.9	postTSS1KB-TES	CSNK1D	ENSG00000141551	100	2.33
chr17	82250319	82251105	DMR	22	786	6373521;6373542	1.75797	0.245011	1.75797	0.9	postTSS1KB-TES	RP13-516M14.8	ENSG00000280407	100	44.23
chr17	840579	841994	DMR	48	1415	5678253;5678300	1.75737	0.244864	1.75737	0.97	Summary	1	0	1
chr17	840579	841994	DMR	48	1415	5678253;5678300	1.75737	0.244864	1.75737	0.97	CpG-island	CpG18530	CpG18530	20.49	100
chr17	840579	841994	DMR	48	1415	5678253;5678300	1.75737	0.244864	1.75737	0.97	postTSS1KB-TES	NXN	ENSG00000167693	100	0.79
chr2	109645486	109645671	DMR	3	185	8252115;8252117	0.569497	0.244509	1.75594	0.33	Summary	0	0	0
chrUn_GL000220v1	121086	121527	DMR	13	441	15788766;15788778	1.75371	0.243958	1.75371	0.92	Summary	1	0	0
chrUn_GL000220v1	121086	121527	DMR	13	441	15788766;15788778	1.75371	0.243958	1.75371	0.92	CpG-island	CpG52624	CpG52624	100	0.77
chr19	805645	805962	DMR	17	317	6900391;6900407	1.75343	0.243888	1.75343	0.95	Summary	1	1	1
chr19	805645	805962	DMR	17	317	6900391;6900407	1.75343	0.243888	1.75343	0.95	CpG-island	CpG22664	CpG22664	100	1.69
chr19	805645	805962	DMR	17	317	6900391;6900407	1.75343	0.243888	1.75343	0.95	TSS	MIR4745	ENSG00000265767	93.06	14.75
chr19	805645	805962	DMR	17	317	6900391;6900407	1.75343	0.243888	1.75343	0.95	postTSS1KB-TES	PTBP1	ENSG00000011304	100	2.22
chr19	47681622	47681649	DMR	3	27	7421050;7421052	1.75301	0.243785	1.75301	0.68	Summary	0	0	2
chr19	47681622	47681649	DMR	3	27	7421050;7421052	1.75301	0.243785	1.75301	0.68	postTSS1KB-TES	CTD-2571L23.8	ENSG00000268746	100	0.02
chr19	47681622	47681649	DMR	3	27	7421050;7421052	1.75301	0.243785	1.75301	0.68	postTSS1KB-TES	GLTSCR1	ENSG00000063169	100	0.03
chr19	36285829	36285906	DMR	5	77	7299148;7299152	1.7523	0.243609	1.7523	0.85	Summary	1	0	0
chr19	36285829	36285906	DMR	5	77	7299148;7299152	1.7523	0.243609	1.7523	0.85	CpG-island	CpG24525	CpG24525	100	0.17
chr17_GL383563v3_alt	109177	109644	DMR	4	467	6408787;6408790	0.571118	0.243274	1.75095	0.38	Summary	0	0	0
chr17	82090969	82091283	DMR	13	314	6370319;6370331	1.74878	0.242736	1.74878	0.88	Summary	1	0	1
chr17	82090969	82091283	DMR	13	314	6370319;6370331	1.74878	0.242736	1.74878	0.88	CpG-island	CpG20926	CpG20926	13.69	13.11
chr17	82090969	82091283	DMR	13	314	6370319;6370331	1.74878	0.242736	1.74878	0.88	postTSS1KB-TES	FASN	ENSG00000169710	100	1.65
chr19	36290796	36290979	DMR	9	183	7299390;7299398	1.74764	0.242453	1.74764	0.95	Summary	1	0	0
chr19	36290796	36290979	DMR	9	183	7299390;7299398	1.74764	0.242453	1.74764	0.95	CpG-island	CpG24525	CpG24525	100	0.42
chr8	85814832	85815481	DMR	26	649	14761023;14761048	1.74645	0.242156	1.74645	0.98	Summary	1	0	1
chr8	85814832	85815481	DMR	26	649	14761023;14761048	1.74645	0.242156	1.74645	0.98	CpG-island	CpG49261	CpG49261	100	40.64
chr8	85814832	85815481	DMR	26	649	14761023;14761048	1.74645	0.242156	1.74645	0.98	postTSS1KB-TES	REXO1L5P	ENSG00000277436	100	21.52
chr20	62292077	62292275	DMR	4	198	9240949;9240952	1.74371	0.241473	1.74371	0.75	Summary	0	0	1
chr20	62292077	62292275	DMR	4	198	9240949;9240952	1.74371	0.241473	1.74371	0.75	postTSS1KB-TES	OSBPL2	ENSG00000130703	100	0.31
chr1	119622612	119622695	DMR	4	83	725442;725445	1.74126	0.240863	1.74126	0.75	Summary	1	0	1
chr1	119622612	119622695	DMR	4	83	725442;725445	1.74126	0.240863	1.74126	0.75	CpG-island	CpG2486	CpG2486	19.28	1.21
chr1	119622612	119622695	DMR	4	83	725442;725445	1.74126	0.240863	1.74126	0.75	postTSS1KB-TES	ZNF697	ENSG00000143067	100	0.3
chr17	62138646	62138759	DMR	5	113	6176359;6176363	1.74003	0.240556	1.74003	0.63	Summary	1	0	1
chr17	62138646	62138759	DMR	5	113	6176359;6176363	1.74003	0.240556	1.74003	0.63	CpG-island	CpG20291	CpG20291	100	5.62
chr17	62138646	62138759	DMR	5	113	6176359;6176363	1.74003	0.240556	1.74003	0.63	postTSS1KB-TES	POLRMTP1	ENSG00000266066	100	4.24
chr2	1168198	1168256	DMR	4	58	7706572;7706575	1.73907	0.240318	1.73907	0.6	Summary	0	0	1
chr2	1168198	1168256	DMR	4	58	7706572;7706575	1.73907	0.240318	1.73907	0.6	postTSS1KB-TES	SNTG2	ENSG00000172554	100	0.01
chr16	88831429	88831792	DMR	31	363	5601710;5601740	1.73676	0.23974	1.73676	0.83	Summary	1	0	1
chr16	88831429	88831792	DMR	31	363	5601710;5601740	1.73676	0.23974	1.73676	0.83	CpG-island	CpG18202	CpG18202	100	57.08
chr16	88831429	88831792	DMR	31	363	5601710;5601740	1.73676	0.23974	1.73676	0.83	postTSS1KB-TES	GALNS	ENSG00000141012	100	0.86
chrX	56776026	56776523	DMR	12	497	16080899;16080910	1.73563	0.239458	1.73563	0.73	Summary	0	0	1
chrX	56776026	56776523	DMR	12	497	16080899;16080910	1.73563	0.239458	1.73563	0.73	postTSS1KB-TES	LINC01420	ENSG00000204272	100	0.56
chr15	23372625	23372773	DMR	5	148	4470053;4470057	1.73364	0.238959	1.73364	0.77	Summary	0	0	0
chr2	132258062	132258204	DMR	8	142	8372816;8372823	1.73341	0.238901	1.73341	0.65	Summary	1	2	0
chr2	132258062	132258204	DMR	8	142	8372816;8372823	1.73341	0.238901	1.73341	0.65	CpG-island	CpG28232	CpG28232	100	6.81
chr2	132258062	132258204	DMR	8	142	8372816;8372823	1.73341	0.238901	1.73341	0.65	TSS	ANKRD30BL	ENSG00000163046	100	7.1
chr2	132258062	132258204	DMR	8	142	8372816;8372823	1.73341	0.238901	1.73341	0.65	TSS	MIR663B	ENSG00000221288	12.68	0.9
chr7	712279	712313	DMR	6	34	13476807;13476812	1.73194	0.238532	1.73194	0.5	Summary	1	0	1
chr7	712279	712313	DMR	6	34	13476807;13476812	1.73194	0.238532	1.73194	0.5	CpG-island	CpG45274	CpG45274	100	4.51
chr7	712279	712313	DMR	6	34	13476807;13476812	1.73194	0.238532	1.73194	0.5	postTSS1KB-TES	PRKAR1B	ENSG00000188191	100	0.02
chr19	39129595	39130545	DMR	15	950	7329511;7329525	0.57783	0.2382	1.73061	0.35	Summary	0	0	1
chr19	39129595	39130545	DMR	15	950	7329511;7329525	0.57783	0.2382	1.73061	0.35	postTSS1KB-TES	PAK4	ENSG00000130669	100	1.7
chr7	158743279	158743531	DMR	11	252	14318164;14318174	0.577889	0.238156	1.73044	0.05	Summary	0	0	1
chr7	158743279	158743531	DMR	11	252	14318164;14318174	0.577889	0.238156	1.73044	0.05	postTSS1KB-TES	ESYT2	ENSG00000117868	100	0.26
chrUn_KI270438v1	105386	106262	DMR	9	876	15793102;15793110	0.578127	0.237977	1.72972	0	Summary	0	0	0
chr11	69005338	69005752	DMR	23	414	2435743;2435765	1.72967	0.237963	1.72967	0.8	Summary	1	1	1
chr11	69005338	69005752	DMR	23	414	2435743;2435765	1.72967	0.237963	1.72967	0.8	CpG-island	CpG7888	CpG7888	100	45.2
chr11	69005338	69005752	DMR	23	414	2435743;2435765	1.72967	0.237963	1.72967	0.8	TSS	RP11-554A11.5	ENSG00000261276	13.53	2.8
chr11	69005338	69005752	DMR	23	414	2435743;2435765	1.72967	0.237963	1.72967	0.8	postTSS1KB-TES	MRGPRF	ENSG00000172935	100	5.17
chr19	307461	307583	DMR	7	122	6886805;6886811	1.72866	0.237711	1.72866	0.78	Summary	0	0	1
chr19	307461	307583	DMR	7	122	6886805;6886811	1.72866	0.237711	1.72866	0.78	postTSS1KB-TES	MIER2	ENSG00000105556	100	0.32
chr20	63741457	63741785	DMR	6	328	9271652;9271657	1.72866	0.23771	1.72866	0.88	Summary	0	0	1
chr20	63741457	63741785	DMR	6	328	9271652;9271657	1.72866	0.23771	1.72866	0.88	postTSS1KB-TES	SLC2A4RG	ENSG00000125520	100	12.41
chr22_KI270733v1_random	139111	139840	DMR	14	729	9921371;9921384	1.7277	0.237469	1.7277	0.92	Summary	1	0	0
chr22_KI270733v1_random	139111	139840	DMR	14	729	9921371;9921384	1.7277	0.237469	1.7277	0.92	CpG-island	CpG33022	CpG33022	100	1.24
chr1	125118138	125119857	DMR	156	1719	759342;759497	1.72759	0.237441	1.72759	0.93	Summary	1	0	0
chr1	125118138	125119857	DMR	156	1719	759342;759497	1.72759	0.237441	1.72759	0.93	CpG-island	CpG2543	CpG2543	90.46	100
chr19	5933027	5933049	DMR	4	22	7008020;7008023	0.579371	0.237043	1.72601	0.25	Summary	0	0	1
chr19	5933027	5933049	DMR	4	22	7008020;7008023	0.579371	0.237043	1.72601	0.25	postTSS1KB-TES	RANBP3	ENSG00000031823	100	0.04
chr19	1956109	1956376	DMR	5	267	6933434;6933438	1.72485	0.236752	1.72485	0.85	Summary	0	0	1
chr19	1956109	1956376	DMR	5	267	6933434;6933438	1.72485	0.236752	1.72485	0.85	postTSS1KB-TES	CSNK1G2	ENSG00000133275	100	0.68
chr9	136098774	136100678	DMR	57	1904	15731271;15731327	1.72224	0.236094	1.72224	1	Summary	0	0	0
chr10	133077884	133080348	DMR	140	2464	2011049;2011188	1.72187	0.236001	1.72187	0.97	Summary	1	0	1
chr10	133077884	133080348	DMR	140	2464	2011049;2011188	1.72187	0.236001	1.72187	0.97	CpG-island	CpG6425	CpG6425	81.74	84.2
chr10	133077884	133080348	DMR	140	2464	2011049;2011188	1.72187	0.236001	1.72187	0.97	postTSS1KB-TES	GPR123	ENSG00000197177	100	4.12
chr1	228211210	228212632	DMR	107	1422	1171282;1171388	1.71997	0.23552	1.71997	0.88	Summary	1	0	2
chr1	228211210	228212632	DMR	107	1422	1171282;1171388	1.71997	0.23552	1.71997	0.88	CpG-island	CpG4048	CpG4048	60.62	33.59
chr1	228211210	228212632	DMR	107	1422	1171282;1171388	1.71997	0.23552	1.71997	0.88	postTSS1KB-TES	C1orf145	ENSG00000162913	100	15.53
chr1	228211210	228212632	DMR	107	1422	1171282;1171388	1.71997	0.23552	1.71997	0.88	postTSS1KB-TES	OBSCN	ENSG00000154358	100	0.84
chr4	140642765	140643975	DMR	55	1210	11406098;11406152	1.71983	0.235485	1.71983	0.97	Summary	0	0	2
chr4	140642765	140643975	DMR	55	1210	11406098;11406152	1.71983	0.235485	1.71983	0.97	postTSS1KB-TES	TBC1D9	ENSG00000109436	100	0.9
chr4	140642765	140643975	DMR	55	1210	11406098;11406152	1.71983	0.235485	1.71983	0.97	postTSS1KB-TES	TNRC18P1	ENSG00000249661	100	45.68
chr19	1033605	1034691	DMR	60	1086	6907391;6907450	1.7187	0.235199	1.7187	0.92	Summary	1	0	1
chr19	1033605	1034691	DMR	60	1086	6907391;6907450	1.7187	0.235199	1.7187	0.92	CpG-island	CpG22718	CpG22718	99.91	66.52
chr19	1033605	1034691	DMR	60	1086	6907391;6907450	1.7187	0.235199	1.7187	0.92	postTSS1KB-TES	CNN2	ENSG00000064666	100	9.45
chr10	132758175	132758678	DMR	14	503	2004115;2004128	1.71785	0.234985	1.71785	0.85	Summary	0	0	1
chr10	132758175	132758678	DMR	14	503	2004115;2004128	1.71785	0.234985	1.71785	0.85	postTSS1KB-TES	INPP5A	ENSG00000068383	100	0.21
chr16	88777938	88778853	DMR	39	915	5600277;5600315	1.71711	0.234798	1.71711	0.93	Summary	1	0	1
chr16	88777938	88778853	DMR	39	915	5600277;5600315	1.71711	0.234798	1.71711	0.93	CpG-island	CpG18191	CpG18191	28.63	100
chr16	88777938	88778853	DMR	39	915	5600277;5600315	1.71711	0.234798	1.71711	0.93	postTSS1KB-TES	PIEZO1	ENSG00000103335	100	1.33
chr12	132149782	132150035	DMR	18	253	3465643;3465660	1.71674	0.234705	1.71674	0.83	Summary	1	0	1
chr12	132149782	132150035	DMR	18	253	3465643;3465660	1.71674	0.234705	1.71674	0.83	CpG-island	CpG11231	CpG11231	100	12.14
chr12	132149782	132150035	DMR	18	253	3465643;3465660	1.71674	0.234705	1.71674	0.83	postTSS1KB-TES	NOC4L	ENSG00000184967	100	3.6
chr16	26568157	26568693	DMR	3	536	5218813;5218815	0.582535	0.234678	1.71664	0.17	Summary	0	0	0
chr19	16524788	16525982	DMR	64	1194	7136703;7136766	1.71607	0.234536	1.71607	0.9	Summary	1	0	2
chr19	16524788	16525982	DMR	64	1194	7136703;7136766	1.71607	0.234536	1.71607	0.9	CpG-island	CpG23995	CpG23995	68.09	96.21
chr19	16524788	16525982	DMR	64	1194	7136703;7136766	1.71607	0.234536	1.71607	0.9	postTSS1KB-TES	CTD-3222D19.2	ENSG00000141979	100	0.81
chr19	16524788	16525982	DMR	64	1194	7136703;7136766	1.71607	0.234536	1.71607	0.9	postTSS1KB-TES	CHERP	ENSG00000085872	100	5.05
chr2	216227692	216228386	DMR	23	694	8670358;8670380	1.71604	0.234528	1.71604	0.92	Summary	1	0	0
chr2	216227692	216228386	DMR	23	694	8670358;8670380	1.71604	0.234528	1.71604	0.92	CpG-island	CpG29235	CpG29235	39.48	100
chr18	47026471	47026552	DMR	4	81	6705423;6705426	1.71405	0.234024	1.71405	0.73	Summary	1	0	2
chr18	47026471	47026552	DMR	4	81	6705423;6705426	1.71405	0.234024	1.71405	0.73	CpG-island	CpG21965	CpG21965	100	38.03
chr18	47026471	47026552	DMR	4	81	6705423;6705426	1.71405	0.234024	1.71405	0.73	postTSS1KB-TES	KATNAL2	ENSG00000167216	100	0.04
chr18	47026471	47026552	DMR	4	81	6705423;6705426	1.71405	0.234024	1.71405	0.73	postTSS1KB-TES	TCEB3CL	ENSG00000275553	100	0.13
chr16	88654623	88656397	DMR	69	1774	5597269;5597337	1.71323	0.233817	1.71323	0.98	Summary	2	0	1
chr16	88654623	88656397	DMR	69	1774	5597269;5597337	1.71323	0.233817	1.71323	0.98	CpG-island	CpG18173	CpG18173	30.95	100
chr16	88654623	88656397	DMR	69	1774	5597269;5597337	1.71323	0.233817	1.71323	0.98	CpG-island	CpG18174	CpG18174	21.08	100
chr16	88654623	88656397	DMR	69	1774	5597269;5597337	1.71323	0.233817	1.71323	0.98	postTSS1KB-TES	MVD	ENSG00000167508	100	17.35
chr9	136059497	136059556	DMR	4	59	15730378;15730381	1.71226	0.233571	1.71226	0.63	Summary	0	0	1
chr9	136059497	136059556	DMR	4	59	15730378;15730381	1.71226	0.233571	1.71226	0.63	postTSS1KB-TES	NACC2	ENSG00000148411	100	0.07
chr12	132148002	132149128	DMR	49	1126	3465551;3465599	1.71211	0.233532	1.71211	0.92	Summary	1	0	1
chr12	132148002	132149128	DMR	49	1126	3465551;3465599	1.71211	0.233532	1.71211	0.92	CpG-island	CpG11231	CpG11231	40.5	21.88
chr12	132148002	132149128	DMR	49	1126	3465551;3465599	1.71211	0.233532	1.71211	0.92	postTSS1KB-TES	NOC4L	ENSG00000184967	100	16.03
chr8	85826732	85826816	DMR	7	84	14761201;14761207	1.71163	0.23341	1.71163	0.92	Summary	1	0	0
chr8	85826732	85826816	DMR	7	84	14761201;14761207	1.71163	0.23341	1.71163	0.92	CpG-island	CpG49262	CpG49262	100	4.6
chr7	255620	256773	DMR	52	1153	13467699;13467750	1.7111	0.233276	1.7111	0.95	Summary	1	0	1
chr7	255620	256773	DMR	52	1153	13467699;13467750	1.7111	0.233276	1.7111	0.95	CpG-island	CpG45210	CpG45210	87.51	91.64
chr7	255620	256773	DMR	52	1153	13467699;13467750	1.7111	0.233276	1.7111	0.95	postTSS1KB-TES	FAM20C	ENSG00000177706	100	1.73
chr18	79385410	79385438	DMR	4	28	6855624;6855627	1.71019	0.233043	1.71019	0.7	Summary	0	0	0
chr16	87725702	87725876	DMR	4	174	5580365;5580368	0.584788	0.233002	1.71002	0.37	Summary	0	0	1
chr16	87725702	87725876	DMR	4	174	5580365;5580368	0.584788	0.233002	1.71002	0.37	postTSS1KB-TES	KLHDC4	ENSG00000104731	100	0.25
chr21	8222181	8222883	DMR	14	702	9308197;9308210	1.70989	0.232967	1.70989	0.92	Summary	1	0	1
chr21	8222181	8222883	DMR	14	702	9308197;9308210	1.70989	0.232967	1.70989	0.92	CpG-island	CpG31198	CpG31198	100	1.25
chr21	8222181	8222883	DMR	14	702	9308197;9308210	1.70989	0.232967	1.70989	0.92	postTSS1KB-TES	CH507-513H4.1	ENSG00000278996	100	2.42
chr7	1116310	1118254	DMR	66	1944	13486293;13486358	1.70759	0.232384	1.70759	0.97	Summary	1	0	1
chr7	1116310	1118254	DMR	66	1944	13486293;13486358	1.70759	0.232384	1.70759	0.97	CpG-island	CpG45347	CpG45347	77.11	69.98
chr7	1116310	1118254	DMR	66	1944	13486293;13486358	1.70759	0.232384	1.70759	0.97	postTSS1KB-TES	C7orf50	ENSG00000146540	100	1.39
chr16	858178	859643	DMR	116	1465	5001334;5001449	1.70512	0.231754	1.70512	0.9	Summary	1	0	1
chr16	858178	859643	DMR	116	1465	5001334;5001449	1.70512	0.231754	1.70512	0.9	CpG-island	CpG16276	CpG16276	100	51.99
chr16	858178	859643	DMR	116	1465	5001334;5001449	1.70512	0.231754	1.70512	0.9	postTSS1KB-TES	LMF1	ENSG00000103227	100	1.16
chr15	68930263	68931030	DMR	54	767	4720333;4720386	1.7049	0.231699	1.7049	0.8	Summary	1	2	1
chr15	68930263	68931030	DMR	54	767	4720333;4720386	1.7049	0.231699	1.7049	0.8	CpG-island	CpG15391	CpG15391	100	96.97
chr15	68930263	68931030	DMR	54	767	4720333;4720386	1.7049	0.231699	1.7049	0.8	TSS	RP11-809H16.2	ENSG00000137808	100	38.35
chr15	68930263	68931030	DMR	54	767	4720333;4720386	1.7049	0.231699	1.7049	0.8	TSS	NOX5	ENSG00000255346	100	38.35
chr15	68930263	68931030	DMR	54	767	4720333;4720386	1.7049	0.231699	1.7049	0.8	postTSS1KB-TES	SPESP1	ENSG00000258484	100	0.6
chr2	91512120	91512874	DMR	7	754	8144847;8144853	1.7042	0.23152	1.7042	0.97	Summary	0	0	0
chr18	76371002	76372033	DMR	26	1031	6828841;6828866	1.70118	0.230751	1.70118	1	Summary	0	1	1
chr18	76371002	76372033	DMR	26	1031	6828841;6828866	1.70118	0.230751	1.70118	1	TSS	RP11-504I13.3	ENSG00000263982	30.65	15.8
chr18	76371002	76372033	DMR	26	1031	6828841;6828866	1.70118	0.230751	1.70118	1	postTSS1KB-TES	ZNF516	ENSG00000101493	100	0.76
chr4	1329687	1329901	DMR	6	214	10863707;10863712	1.70107	0.230722	1.70107	0.6	Summary	0	0	1
chr4	1329687	1329901	DMR	6	214	10863707;10863712	1.70107	0.230722	1.70107	0.6	postTSS1KB-TES	MAEA	ENSG00000090316	100	0.43
chr6	40391649	40392805	DMR	53	1156	12698966;12699018	1.69923	0.230253	1.69923	0.9	Summary	1	1	1
chr6	40391649	40392805	DMR	53	1156	12698966;12699018	1.69923	0.230253	1.69923	0.9	CpG-island	CpG42218	CpG42218	57.79	100
chr6	40391649	40392805	DMR	53	1156	12698966;12699018	1.69923	0.230253	1.69923	0.9	TSS	AL591063.1	ENSG00000280824	92.99	53.75
chr6	40391649	40392805	DMR	53	1156	12698966;12699018	1.69923	0.230253	1.69923	0.9	postTSS1KB-TES	LRFN2	ENSG00000156564	100	0.59
chr6	170214145	170214358	DMR	11	213	13226167;13226177	1.69787	0.229906	1.69787	0.87	Summary	1	0	0
chr6	170214145	170214358	DMR	11	213	13226167;13226177	1.69787	0.229906	1.69787	0.87	CpG-island	CpG43850	CpG43850	49.77	49.07
chr16	89588365	89589064	DMR	24	699	5616958;5616981	1.69688	0.229651	1.69688	0.88	Summary	0	0	1
chr16	89588365	89589064	DMR	24	699	5616958;5616981	1.69688	0.229651	1.69688	0.88	postTSS1KB-TES	CPNE7	ENSG00000178773	100	3.41
chr8	699493	701425	DMR	123	1932	14349787;14349909	1.69512	0.2292	1.69512	0.93	Summary	2	0	1
chr8	699493	701425	DMR	123	1932	14349787;14349909	1.69512	0.2292	1.69512	0.93	CpG-island	CpG48133	CpG48133	49.64	100
chr8	699493	701425	DMR	123	1932	14349787;14349909	1.69512	0.2292	1.69512	0.93	CpG-island	CpG48134	CpG48134	13.56	90.34
chr8	699493	701425	DMR	123	1932	14349787;14349909	1.69512	0.2292	1.69512	0.93	postTSS1KB-TES	ERICH1	ENSG00000104714	100	1.58
chr20	63769760	63770184	DMR	22	424	9272226;9272247	1.69504	0.229179	1.69504	0.85	Summary	1	0	1
chr20	63769760	63770184	DMR	22	424	9272226;9272247	1.69504	0.229179	1.69504	0.85	CpG-island	CpG31056	CpG31056	68.4	100
chr20	63769760	63770184	DMR	22	424	9272226;9272247	1.69504	0.229179	1.69504	0.85	postTSS1KB-TES	ZBTB46	ENSG00000130584	100	0.49
chr11	397532	399735	DMR	78	2203	2036234;2036311	1.695	0.229171	1.695	0.95	Summary	1	0	1
chr11	397532	399735	DMR	78	2203	2036234;2036311	1.695	0.229171	1.695	0.95	CpG-island	CpG6546	CpG6546	61.19	61.41
chr11	397532	399735	DMR	78	2203	2036234;2036311	1.695	0.229171	1.695	0.95	postTSS1KB-TES	PKP3	ENSG00000184363	100	19.51
chr11	1249046	1250039	DMR	31	993	2056082;2056112	1.69477	0.229111	1.69477	0.98	Summary	0	1	1
chr11	1249046	1250039	DMR	31	993	2056082;2056112	1.69477	0.229111	1.69477	0.98	TSS	RP11-532E4.2	ENSG00000255177	100	49.65
chr11	1249046	1250039	DMR	31	993	2056082;2056112	1.69477	0.229111	1.69477	0.98	postTSS1KB-TES	MUC5B	ENSG00000117983	100	2.61
chr19	431824	433625	DMR	61	1801	6889419;6889479	1.6946	0.229066	1.6946	0.87	Summary	1	0	1
chr19	431824	433625	DMR	61	1801	6889419;6889479	1.6946	0.229066	1.6946	0.87	CpG-island	CpG22581	CpG22581	100	61.2
chr19	431824	433625	DMR	61	1801	6889419;6889479	1.6946	0.229066	1.6946	0.87	postTSS1KB-TES	SHC2	ENSG00000129946	100	4.15
chr8	143482966	143483307	DMR	14	341	15008009;15008022	1.69443	0.229025	1.69443	0.8	Summary	1	0	1
chr8	143482966	143483307	DMR	14	341	15008009;15008022	1.69443	0.229025	1.69443	0.8	CpG-island	CpG49935	CpG49935	63.05	99.54
chr8	143482966	143483307	DMR	14	341	15008009;15008022	1.69443	0.229025	1.69443	0.8	postTSS1KB-TES	ZC3H3	ENSG00000014164	100	0.33
chr19	3751743	3752583	DMR	15	840	6970355;6970369	1.69347	0.228779	1.69347	0.75	Summary	0	0	1
chr19	3751743	3752583	DMR	15	840	6970355;6970369	1.69347	0.228779	1.69347	0.75	postTSS1KB-TES	APBA3	ENSG00000011132	100	8.5
chr19	33205164	33206393	DMR	82	1229	7265969;7266050	1.69305	0.22867	1.69305	0.97	Summary	1	1	1
chr19	33205164	33206393	DMR	82	1229	7265969;7266050	1.69305	0.22867	1.69305	0.97	CpG-island	CpG24397	CpG24397	90.32	55.39
chr19	33205164	33206393	DMR	82	1229	7265969;7266050	1.69305	0.22867	1.69305	0.97	TSS	CTD-2540B15.13	ENSG00000273420	21.48	13.2
chr19	33205164	33206393	DMR	82	1229	7265969;7266050	1.69305	0.22867	1.69305	0.97	postTSS1KB-TES	LRP3	ENSG00000130881	100	4.06
chr7	139572218	139572341	DMR	7	123	14181464;14181470	1.69215	0.228438	1.69215	0.87	Summary	0	0	1
chr7	139572218	139572341	DMR	7	123	14181464;14181470	1.69215	0.228438	1.69215	0.87	postTSS1KB-TES	HIPK2	ENSG00000064393	100	0.06
chr4	1799171	1799458	DMR	13	287	10873743;10873755	1.69192	0.228379	1.69192	0.87	Summary	1	0	1
chr4	1799171	1799458	DMR	13	287	10873743;10873755	1.69192	0.228379	1.69192	0.87	CpG-island	CpG36101	CpG36101	22.3	31.07
chr4	1799171	1799458	DMR	13	287	10873743;10873755	1.69192	0.228379	1.69192	0.87	postTSS1KB-TES	FGFR3	ENSG00000068078	100	1.97
chr22	46107300	46107781	DMR	22	481	9850546;9850567	1.69158	0.228293	1.69158	0.9	Summary	0	0	1
chr22	46107300	46107781	DMR	22	481	9850546;9850567	1.69158	0.228293	1.69158	0.9	postTSS1KB-TES	MIRLET7BHG	ENSG00000197182	100	0.81
chr10	133019986	133020135	DMR	7	149	2009797;2009803	1.69042	0.227995	1.69042	0.73	Summary	0	0	0
chr19	18595318	18595337	DMR	3	19	7167112;7167114	1.68942	0.227738	1.68942	0.62	Summary	1	0	1
chr19	18595318	18595337	DMR	3	19	7167112;7167114	1.68942	0.227738	1.68942	0.62	CpG-island	CpG24139	CpG24139	100	8.72
chr19	18595318	18595337	DMR	3	19	7167112;7167114	1.68942	0.227738	1.68942	0.62	postTSS1KB-TES	CRLF1	ENSG00000006016	100	0.06
chr19	36301021	36301098	DMR	5	77	7299883;7299887	1.68901	0.227631	1.68901	0.83	Summary	1	0	0
chr19	36301021	36301098	DMR	5	77	7299883;7299887	1.68901	0.227631	1.68901	0.83	CpG-island	CpG24525	CpG24525	100	0.17
chr9	136504544	136505717	DMR	64	1173	15740688;15740751	1.68708	0.227135	1.68708	0.93	Summary	1	0	1
chr9	136504544	136505717	DMR	64	1173	15740688;15740751	1.68708	0.227135	1.68708	0.93	CpG-island	CpG52398	CpG52398	96.25	83.75
chr9	136504544	136505717	DMR	64	1173	15740688;15740751	1.68708	0.227135	1.68708	0.93	postTSS1KB-TES	NOTCH1	ENSG00000148400	100	2.33
chr19	4102300	4103684	DMR	49	1384	6977662;6977710	1.68461	0.2265	1.68461	0.98	Summary	1	0	1
chr19	4102300	4103684	DMR	49	1384	6977662;6977710	1.68461	0.2265	1.68461	0.98	CpG-island	CpG23217	CpG23217	53.61	100
chr19	4102300	4103684	DMR	49	1384	6977662;6977710	1.68461	0.2265	1.68461	0.98	postTSS1KB-TES	MAP2K2	ENSG00000126934	100	4.22
chr18	35377000	35377017	DMR	3	17	6664977;6664979	1.68336	0.226177	1.68336	0.32	Summary	1	1	0
chr18	35377000	35377017	DMR	3	17	6664977;6664979	1.68336	0.226177	1.68336	0.32	CpG-island	CpG21845	CpG21845	100	2.65
chr18	35377000	35377017	DMR	3	17	6664977;6664979	1.68336	0.226177	1.68336	0.32	TSS	ZNF396	ENSG00000186496	100	0.85
chr1	1980624	1982706	DMR	109	2082	33010;33118	1.68125	0.225631	1.68125	0.97	Summary	1	0	1
chr1	1980624	1982706	DMR	109	2082	33010;33118	1.68125	0.225631	1.68125	0.97	CpG-island	CpG174	CpG174	83.43	49.18
chr1	1980624	1982706	DMR	109	2082	33010;33118	1.68125	0.225631	1.68125	0.97	postTSS1KB-TES	CFAP74	ENSG00000142609	100	2.57
chr4	131731791	131732446	DMR	36	655	11376529;11376564	1.68079	0.225513	1.68079	0.93	Summary	1	0	0
chr4	131731791	131732446	DMR	36	655	11376529;11376564	1.68079	0.225513	1.68079	0.93	CpG-island	CpG37634	CpG37634	100	1.6
chr16	297260	297344	DMR	6	84	4986371;4986376	1.68057	0.225458	1.68057	0.77	Summary	1	0	1
chr16	297260	297344	DMR	6	84	4986371;4986376	1.68057	0.225458	1.68057	0.77	CpG-island	CpG16185	CpG16185	100	21.59
chr16	297260	297344	DMR	6	84	4986371;4986376	1.68057	0.225458	1.68057	0.77	postTSS1KB-TES	AXIN1	ENSG00000103126	100	0.13
chr12	132150748	132150856	DMR	4	108	3465710;3465713	1.67921	0.225104	1.67921	0.93	Summary	1	0	1
chr12	132150748	132150856	DMR	4	108	3465710;3465713	1.67921	0.225104	1.67921	0.93	CpG-island	CpG11231	CpG11231	7.41	0.38
chr12	132150748	132150856	DMR	4	108	3465710;3465713	1.67921	0.225104	1.67921	0.93	postTSS1KB-TES	NOC4L	ENSG00000184967	100	1.54
chr16	1508694	1508761	DMR	3	67	5018707;5018709	1.67794	0.224777	1.67794	0.58	Summary	0	0	1
chr16	1508694	1508761	DMR	3	67	5018707;5018709	1.67794	0.224777	1.67794	0.58	postTSS1KB-TES	TELO2	ENSG00000100726	100	0.42
chr13	113404106	113404151	DMR	4	45	3904894;3904897	1.67696	0.224523	1.67696	0.4	Summary	0	0	1
chr13	113404106	113404151	DMR	4	45	3904894;3904897	1.67696	0.224523	1.67696	0.4	postTSS1KB-TES	RP11-102K13.5	ENSG00000278309	100	0.91
chr4	84497768	84497825	DMR	11	57	11229794;11229804	1.67687	0.224499	1.67687	0.3	Summary	1	1	0
chr4	84497768	84497825	DMR	11	57	11229794;11229804	1.67687	0.224499	1.67687	0.3	CpG-island	CpG37134	CpG37134	100	1.82
chr4	84497768	84497825	DMR	11	57	11229794;11229804	1.67687	0.224499	1.67687	0.3	TSS	NKX6-1	ENSG00000163623	100	2.85
chr7	151119275	151119347	DMR	4	72	14246489;14246492	1.67585	0.224236	1.67585	0.63	Summary	0	0	1
chr7	151119275	151119347	DMR	4	72	14246489;14246492	1.67585	0.224236	1.67585	0.63	postTSS1KB-TES	AGAP3	ENSG00000133612	100	0.12
chr5	1501473	1501576	DMR	6	103	11641560;11641565	1.6719	0.22321	1.6719	0.65	Summary	0	0	1
chr5	1501473	1501576	DMR	6	103	11641560;11641565	1.6719	0.22321	1.6719	0.65	postTSS1KB-TES	LPCAT1	ENSG00000153395	100	0.15
chr13	114060478	114061335	DMR	41	857	3915494;3915534	1.67068	0.222893	1.67068	0.92	Summary	0	0	1
chr13	114060478	114061335	DMR	41	857	3915494;3915534	1.67068	0.222893	1.67068	0.92	postTSS1KB-TES	RASA3	ENSG00000185989	100	0.56
chr5	34189807	34190298	DMR	11	491	11780071;11780081	1.67035	0.222808	1.67035	0.93	Summary	0	1	1
chr5	34189807	34190298	DMR	11	491	11780071;11780081	1.67035	0.222808	1.67035	0.93	TSS	RP11-1023L17.2	ENSG00000215156	100	24.55
chr5	34189807	34190298	DMR	11	491	11780071;11780081	1.67035	0.222808	1.67035	0.93	postTSS1KB-TES	RP11-1023L17.1	ENSG00000215158	100	0.62
chr20	30920661	30921466	DMR	27	805	9011395;9011421	1.67005	0.22273	1.67005	1	Summary	1	0	0
chr20	30920661	30921466	DMR	27	805	9011395;9011421	1.67005	0.22273	1.67005	1	CpG-island	CpG30254	CpG30254	24.6	15.47
chr4	131761235	131761483	DMR	13	248	11377909;11377921	1.66855	0.222338	1.66855	0.73	Summary	1	0	0
chr4	131761235	131761483	DMR	13	248	11377909;11377921	1.66855	0.222338	1.66855	0.73	CpG-island	CpG37634	CpG37634	100	0.61
chrX	115191063	115192332	DMR	67	1269	16291483;16291549	1.66837	0.222293	1.66837	0.97	Summary	1	0	2
chrX	115191063	115192332	DMR	67	1269	16291483;16291549	1.66837	0.222293	1.66837	0.97	CpG-island	CpG54029	CpG54029	100	38.58
chrX	115191063	115192332	DMR	67	1269	16291483;16291549	1.66837	0.222293	1.66837	0.97	postTSS1KB-TES	LRCH2	ENSG00000130224	100	1.04
chrX	115191063	115192332	DMR	67	1269	16291483;16291549	1.66837	0.222293	1.66837	0.97	postTSS1KB-TES	RBMXL3	ENSG00000175718	100	51.99
chr7	1021957	1022016	DMR	4	59	13483730;13483733	1.66788	0.222164	1.66788	0.58	Summary	0	0	1
chr7	1021957	1022016	DMR	4	59	13483730;13483733	1.66788	0.222164	1.66788	0.58	postTSS1KB-TES	C7orf50	ENSG00000146540	100	0.04
chr4	140643999	140644194	DMR	9	195	11406155;11406163	1.66784	0.222155	1.66784	0.72	Summary	0	0	2
chr4	140643999	140644194	DMR	9	195	11406155;11406163	1.66784	0.222155	1.66784	0.72	postTSS1KB-TES	TBC1D9	ENSG00000109436	100	0.15
chr4	140643999	140644194	DMR	9	195	11406155;11406163	1.66784	0.222155	1.66784	0.72	postTSS1KB-TES	TNRC18P1	ENSG00000249661	100	7.36
chr4	131739262	131741643	DMR	116	2381	11376878;11376993	1.66617	0.22172	1.66617	0.97	Summary	1	0	0
chr4	131739262	131741643	DMR	116	2381	11376878;11376993	1.66617	0.22172	1.66617	0.97	CpG-island	CpG37634	CpG37634	100	5.82
chr9	63702862	63704726	DMR	101	1864	15298792;15298892	1.66469	0.221333	1.66469	1	Summary	1	1	1
chr9	63702862	63704726	DMR	101	1864	15298792;15298892	1.66469	0.221333	1.66469	1	CpG-island	CpG51077	CpG51077	100	58.34
chr9	63702862	63704726	DMR	101	1864	15298792;15298892	1.66469	0.221333	1.66469	1	TSS	RP11-452D2.2	ENSG00000234042	64.54	60.15
chr9	63702862	63704726	DMR	101	1864	15298792;15298892	1.66469	0.221333	1.66469	1	postTSS1KB-TES	RP11-452D2.2	ENSG00000234042	-16.63	100
chr5_KI270791v1_alt	97728	97770	DMR	3	42	12428347;12428349	1.6634	0.220996	1.6634	0.4	Summary	0	0	0
chr3	195940233	195940675	DMR	19	442	10796212;10796230	1.66149	0.220497	1.66149	0.93	Summary	0	0	0
chr7	217980	219528	DMR	56	1548	13466749;13466804	1.66079	0.220315	1.66079	1	Summary	1	0	1
chr7	217980	219528	DMR	56	1548	13466749;13466804	1.66079	0.220315	1.66079	1	CpG-island	CpG45202	CpG45202	41.47	100
chr7	217980	219528	DMR	56	1548	13466749;13466804	1.66079	0.220315	1.66079	1	postTSS1KB-TES	FAM20C	ENSG00000177706	100	2.32
chr15	100554016	100554119	DMR	5	103	4912834;4912838	1.66067	0.220284	1.66067	0.7	Summary	0	0	1
chr15	100554016	100554119	DMR	5	103	4912834;4912838	1.66067	0.220284	1.66067	0.7	postTSS1KB-TES	PRKXP1	ENSG00000259205	100	2.33
chr21	44333006	44333122	DMR	12	116	9503322;9503333	1.66044	0.220223	1.66044	0.63	Summary	0	0	2
chr21	44333006	44333122	DMR	12	116	9503322;9503333	1.66044	0.220223	1.66044	0.63	postTSS1KB-TES	C21orf2	ENSG00000160226	100	1.23
chr21	44333006	44333122	DMR	12	116	9503322;9503333	1.66044	0.220223	1.66044	0.63	postTSS1KB-TES	AP001062.7	ENSG00000184441	100	3.21
chr14	105147951	105149369	DMR	62	1418	4384599;4384660	1.65994	0.220093	1.65994	0.93	Summary	2	0	1
chr14	105147951	105149369	DMR	62	1418	4384599;4384660	1.65994	0.220093	1.65994	0.93	CpG-island	CpG14342	CpG14342	38.22	100
chr14	105147951	105149369	DMR	62	1418	4384599;4384660	1.65994	0.220093	1.65994	0.93	CpG-island	CpG14343	CpG14343	19.89	100
chr14	105147951	105149369	DMR	62	1418	4384599;4384660	1.65994	0.220093	1.65994	0.93	postTSS1KB-TES	JAG2	ENSG00000184916	100	5.28
chr17	82925991	82926227	DMR	10	236	6385813;6385822	1.65915	0.219886	1.65915	0.87	Summary	0	0	1
chr17	82925991	82926227	DMR	10	236	6385813;6385822	1.65915	0.219886	1.65915	0.87	postTSS1KB-TES	TBCD	ENSG00000141556	100	0.12
chr11	65538363	65540471	DMR	158	2108	2390992;2391149	1.65799	0.219581	1.65799	0.98	Summary	1	0	2
chr11	65538363	65540471	DMR	158	2108	2390992;2391149	1.65799	0.219581	1.65799	0.98	CpG-island	CpG7692	CpG7692	95.21	78.18
chr11	65538363	65540471	DMR	158	2108	2390992;2391149	1.65799	0.219581	1.65799	0.98	postTSS1KB-TES	SCYL1	ENSG00000142186	16.18	2.7
chr11	65538363	65540471	DMR	158	2108	2390992;2391149	1.65799	0.219581	1.65799	0.98	postTSS1KB-TES	LTBP3	ENSG00000168056	90.65	9.87
chr1	1065016	1065855	DMR	24	839	10440;10463	1.65691	0.219298	1.65691	0.85	Summary	0	0	1
chr1	1065016	1065855	DMR	24	839	10440;10463	1.65691	0.219298	1.65691	0.85	postTSS1KB-TES	RP11-465B22.3	ENSG00000217801	100	9.73
chr21	8405421	8405882	DMR	13	461	9312253;9312265	1.6563	0.219139	1.6563	0.88	Summary	1	0	1
chr21	8405421	8405882	DMR	13	461	9312253;9312265	1.6563	0.219139	1.6563	0.88	CpG-island	CpG31201	CpG31201	100	0.7
chr21	8405421	8405882	DMR	13	461	9312253;9312265	1.6563	0.219139	1.6563	0.88	postTSS1KB-TES	CH507-528H12.1	ENSG00000280441	100	1.78
chr5	1099378	1099498	DMR	9	120	11634133;11634141	1.65478	0.218741	1.65478	0.65	Summary	1	0	1
chr5	1099378	1099498	DMR	9	120	11634133;11634141	1.65478	0.218741	1.65478	0.65	CpG-island	CpG38547	CpG38547	100	35.09
chr5	1099378	1099498	DMR	9	120	11634133;11634141	1.65478	0.218741	1.65478	0.65	postTSS1KB-TES	SLC12A7	ENSG00000113504	100	0.2
chr12	132716818	132717026	DMR	5	208	3478344;3478348	1.65462	0.218698	1.65462	0.68	Summary	0	0	1
chr12	132716818	132717026	DMR	5	208	3478344;3478348	1.65462	0.218698	1.65462	0.68	postTSS1KB-TES	PGAM5	ENSG00000247077	100	1.91
chr19	47678937	47679313	DMR	3	376	7420921;7420923	1.65446	0.218657	1.65446	0.75	Summary	0	0	2
chr19	47678937	47679313	DMR	3	376	7420921;7420923	1.65446	0.218657	1.65446	0.75	postTSS1KB-TES	CTD-2571L23.8	ENSG00000268746	100	0.3
chr19	47678937	47679313	DMR	3	376	7420921;7420923	1.65446	0.218657	1.65446	0.75	postTSS1KB-TES	GLTSCR1	ENSG00000063169	100	0.4
chr8	144360146	144360409	DMR	6	263	15027832;15027837	1.65284	0.21823	1.65284	0.73	Summary	0	1	1
chr8	144360146	144360409	DMR	6	263	15027832;15027837	1.65284	0.21823	1.65284	0.73	TSS	FBXL6	ENSG00000182325	87.45	11.5
chr8	144360146	144360409	DMR	6	263	15027832;15027837	1.65284	0.21823	1.65284	0.73	postTSS1KB-TES	SLC52A2	ENSG00000185803	100	4.29
chr19	3578250	3578585	DMR	13	335	6966391;6966403	1.6526	0.218166	1.6526	0.83	Summary	1	0	1
chr19	3578250	3578585	DMR	13	335	6966391;6966403	1.6526	0.218166	1.6526	0.83	CpG-island	CpG23135	CpG23135	19.7	1.14
chr19	3578250	3578585	DMR	13	335	6966391;6966403	1.6526	0.218166	1.6526	0.83	postTSS1KB-TES	HMG20B	ENSG00000064961	100	6.31
chr10	13656561	13657585	DMR	72	1024	1383969;1384040	1.65247	0.218134	1.65247	0.93	Summary	1	0	2
chr10	13656561	13657585	DMR	72	1024	1383969;1384040	1.65247	0.218134	1.65247	0.93	CpG-island	CpG4668	CpG4668	95.51	100
chr10	13656561	13657585	DMR	72	1024	1383969;1384040	1.65247	0.218134	1.65247	0.93	postTSS1KB-TES	RP11-295P9.3	ENSG00000239665	100	1.78
chr10	13656561	13657585	DMR	72	1024	1383969;1384040	1.65247	0.218134	1.65247	0.93	postTSS1KB-TES	FRMD4A	ENSG00000151474	100	0.13
chr20	62350430	62350618	DMR	8	188	9242324;9242331	1.65198	0.218005	1.65198	0.7	Summary	0	0	1
chr20	62350430	62350618	DMR	8	188	9242324;9242331	1.65198	0.218005	1.65198	0.7	postTSS1KB-TES	LAMA5	ENSG00000130702	100	0.32
chr19	7618942	7619085	DMR	5	143	7028784;7028788	1.65175	0.217944	1.65175	0.38	Summary	0	0	0
chr17	77400925	77401312	DMR	12	387	6295480;6295491	1.65155	0.217893	1.65155	0.87	Summary	0	0	1
chr17	77400925	77401312	DMR	12	387	6295480;6295491	1.65155	0.217893	1.65155	0.87	postTSS1KB-TES	SEPT9	ENSG00000184640	100	0.18
chr15	52163271	52164070	DMR	12	799	4628378;4628389	0.605994	0.217532	1.65018	0.28	Summary	0	1	1
chr15	52163271	52164070	DMR	12	799	4628378;4628389	0.605994	0.217532	1.65018	0.28	TSS	Y_RNA	ENSG00000206995	60.08	24
chr15	52163271	52164070	DMR	12	799	4628378;4628389	0.605994	0.217532	1.65018	0.28	postTSS1KB-TES	GNB5	ENSG00000069966	100	1.06
chr16	89304883	89307762	DMR	130	2879	5612038;5612167	1.64797	0.216949	1.64797	1	Summary	2	0	1
chr16	89304883	89307762	DMR	130	2879	5612038;5612167	1.64797	0.216949	1.64797	1	CpG-island	CpG18272	CpG18272	7.75	100
chr16	89304883	89307762	DMR	130	2879	5612038;5612167	1.64797	0.216949	1.64797	1	CpG-island	CpG18273	CpG18273	53.25	100
chr16	89304883	89307762	DMR	130	2879	5612038;5612167	1.64797	0.216949	1.64797	1	postTSS1KB-TES	ANKRD11	ENSG00000167522	100	1.3
chr22	19726036	19727134	DMR	70	1098	9601212;9601281	1.64789	0.216929	1.64789	0.88	Summary	1	0	0
chr22	19726036	19727134	DMR	70	1098	9601212;9601281	1.64789	0.216929	1.64789	0.88	CpG-island	CpG32090	CpG32090	100	10.98
chr7	1497592	1499671	DMR	82	2079	13494770;13494851	1.64691	0.216669	1.64691	0.95	Summary	2	0	1
chr7	1497592	1499671	DMR	82	2079	13494770;13494851	1.64691	0.216669	1.64691	0.95	CpG-island	CpG45392	CpG45392	12.55	30.07
chr7	1497592	1499671	DMR	82	2079	13494770;13494851	1.64691	0.216669	1.64691	0.95	CpG-island	CpG45393	CpG45393	35.16	100
chr7	1497592	1499671	DMR	82	2079	13494770;13494851	1.64691	0.216669	1.64691	0.95	postTSS1KB-TES	INTS1	ENSG00000164880	100	6.28
chr16	2109571	2110364	DMR	33	793	5031782;5031814	1.64605	0.216442	1.64605	0.88	Summary	1	0	1
chr16	2109571	2110364	DMR	33	793	5031782;5031814	1.64605	0.216442	1.64605	0.88	CpG-island	CpG16466	CpG16466	100	18.54
chr16	2109571	2110364	DMR	33	793	5031782;5031814	1.64605	0.216442	1.64605	0.88	postTSS1KB-TES	PKD1	ENSG00000008710	100	1.72
chr4	11469	11504	DMR	6	35	10844490;10844495	1.64585	0.21639	1.64585	0.6	Summary	1	0	0
chr4	11469	11504	DMR	6	35	10844490;10844495	1.64585	0.21639	1.64585	0.6	CpG-island	CpG35923	CpG35923	100	2.45
chr14_GL000225v1_random	36999	37169	DMR	9	170	4405743;4405751	1.64463	0.216069	1.64463	0.88	Summary	1	1	0
chr14_GL000225v1_random	36999	37169	DMR	9	170	4405743;4405751	1.64463	0.216069	1.64463	0.88	CpG-island	CpG14435	CpG14435	100	9.2
chr14_GL000225v1_random	36999	37169	DMR	9	170	4405743;4405751	1.64463	0.216069	1.64463	0.88	TSS	AL671532.1	ENSG00000273924	100	8.5
chr17	2371734	2372444	DMR	31	710	5702890;5702920	1.6444	0.216007	1.6444	0.9	Summary	1	0	1
chr17	2371734	2372444	DMR	31	710	5702890;5702920	1.6444	0.216007	1.6444	0.9	CpG-island	CpG18643	CpG18643	30	93.42
chr17	2371734	2372444	DMR	31	710	5702890;5702920	1.6444	0.216007	1.6444	0.9	postTSS1KB-TES	SGSM2	ENSG00000141258	100	1.67
chr4	131722713	131724202	DMR	49	1489	11376129;11376177	1.64416	0.215945	1.64416	0.93	Summary	2	0	0
chr4	131722713	131724202	DMR	49	1489	11376129;11376177	1.64416	0.215945	1.64416	0.93	CpG-island	CpG37633	CpG37633	25.25	100
chr4	131722713	131724202	DMR	49	1489	11376129;11376177	1.64416	0.215945	1.64416	0.93	CpG-island	CpG37634	CpG37634	2.35	0.09
chr5	177491015	177491142	DMR	10	127	12371299;12371308	1.6422	0.215425	1.6422	0.67	Summary	0	0	1
chr5	177491015	177491142	DMR	10	127	12371299;12371308	1.6422	0.215425	1.6422	0.67	postTSS1KB-TES	PDLIM7	ENSG00000196923	100	0.96
chrX	154428085	154428914	DMR	56	829	16460798;16460853	1.64124	0.215172	1.64124	0.93	Summary	1	2	0
chrX	154428085	154428914	DMR	56	829	16460798;16460853	1.64124	0.215172	1.64124	0.93	CpG-island	CpG54576	CpG54576	85.28	87.28
chrX	154428085	154428914	DMR	56	829	16460798;16460853	1.64124	0.215172	1.64124	0.93	TSS	CH17-340M24.3	ENSG00000197180	100	41.45
chrX	154428085	154428914	DMR	56	829	16460798;16460853	1.64124	0.215172	1.64124	0.93	TSS	ATP6AP1	ENSG00000071553	100	41.45
chr17	81052987	81055106	DMR	61	2119	6346679;6346739	1.64108	0.215131	1.64108	1	Summary	0	0	1
chr17	81052987	81055106	DMR	61	2119	6346679;6346739	1.64108	0.215131	1.64108	1	postTSS1KB-TES	BAIAP2	ENSG00000175866	100	2.61
chr15	92655195	92655305	DMR	11	110	4870307;4870317	0.609451	0.215061	1.64082	0.18	Summary	1	0	1
chr15	92655195	92655305	DMR	11	110	4870307;4870317	0.609451	0.215061	1.64082	0.18	CpG-island	CpG15814	CpG15814	100	13.63
chr15	92655195	92655305	DMR	11	110	4870307;4870317	0.609451	0.215061	1.64082	0.18	postTSS1KB-TES	FAM174B	ENSG00000185442	100	0.06
chr9	67725991	67726133	DMR	9	142	15317319;15317327	1.63979	0.214788	1.63979	0.73	Summary	0	2	0
chr9	67725991	67726133	DMR	9	142	15317319;15317327	1.63979	0.214788	1.63979	0.73	TSS	FAM27B	ENSG00000278763	100	7.1
chr9	67725991	67726133	DMR	9	142	15317319;15317327	1.63979	0.214788	1.63979	0.73	TSS	RP11-12A20.7	ENSG00000274911	100	7.1
chrX	115734556	115735584	DMR	45	1028	16294578;16294622	1.63853	0.214456	1.63853	0.93	Summary	1	0	0
chrX	115734556	115735584	DMR	45	1028	16294578;16294622	1.63853	0.214456	1.63853	0.93	CpG-island	CpG54040	CpG54040	100	9.2
chr10_KI270824v1_alt	46450	46471	DMR	4	21	2028162;2028165	1.63801	0.214317	1.63801	0.6	Summary	1	0	0
chr10_KI270824v1_alt	46450	46471	DMR	4	21	2028162;2028165	1.63801	0.214317	1.63801	0.6	CpG-island	CpG6514	CpG6514	100	1.32
chr8	144060090	144060157	DMR	5	67	15021460;15021464	1.63798	0.214308	1.63798	0.72	Summary	1	0	1
chr8	144060090	144060157	DMR	5	67	15021460;15021464	1.63798	0.214308	1.63798	0.72	CpG-island	CpG50005	CpG50005	100	5.24
chr8	144060090	144060157	DMR	5	67	15021460;15021464	1.63798	0.214308	1.63798	0.72	postTSS1KB-TES	OPLAH	ENSG00000178814	100	0.58
chr19	49556817	49557055	DMR	14	238	7448082;7448095	1.63769	0.214231	1.63769	0.8	Summary	1	0	1
chr19	49556817	49557055	DMR	14	238	7448082;7448095	1.63769	0.214231	1.63769	0.8	CpG-island	CpG25279	CpG25279	100	14.53
chr19	49556817	49557055	DMR	14	238	7448082;7448095	1.63769	0.214231	1.63769	0.8	postTSS1KB-TES	NOSIP	ENSG00000142546	100	0.71
chr17	22406536	22407050	DMR	18	514	5878953;5878970	1.6367	0.213969	1.6367	0.83	Summary	0	1	1
chr17	22406536	22407050	DMR	18	514	5878953;5878970	1.6367	0.213969	1.6367	0.83	TSS	FLJ36000	ENSG00000276399	93.97	24.15
chr17	22406536	22407050	DMR	18	514	5878953;5878970	1.6367	0.213969	1.6367	0.83	postTSS1KB-TES	FLJ36000	ENSG00000276399	6.03	0.46
chr2_KI270776v1_alt	114065	115299	DMR	76	1234	9954118;9954193	1.63359	0.213144	1.63359	0.97	Summary	1	0	0
chr2_KI270776v1_alt	114065	115299	DMR	76	1234	9954118;9954193	1.63359	0.213144	1.63359	0.97	CpG-island	CpG33140	CpG33140	100	76.31
chr11	65547054	65548438	DMR	59	1384	2391283;2391341	1.63233	0.212807	1.63233	1	Summary	1	0	1
chr11	65547054	65548438	DMR	59	1384	2391283;2391341	1.63233	0.212807	1.63233	1	CpG-island	CpG7693	CpG7693	68.71	58.24
chr11	65547054	65548438	DMR	59	1384	2391283;2391341	1.63233	0.212807	1.63233	1	postTSS1KB-TES	LTBP3	ENSG00000168056	100	7.15
chr2	241902199	241903342	DMR	71	1143	8847442;8847512	1.63178	0.212662	1.63178	0.92	Summary	1	1	1
chr2	241902199	241903342	DMR	71	1143	8847442;8847512	1.63178	0.212662	1.63178	0.92	CpG-island	CpG29744	CpG29744	89.85	63.51
chr2	241902199	241903342	DMR	71	1143	8847442;8847512	1.63178	0.212662	1.63178	0.92	TSS	AC131097.4	ENSG00000216921	100	57.15
chr2	241902199	241903342	DMR	71	1143	8847442;8847512	1.63178	0.212662	1.63178	0.92	postTSS1KB-TES	LINC01237	ENSG00000233806	100	0.58
chr19	36277529	36277601	DMR	4	72	7298756;7298759	1.6302	0.21224	1.6302	0.85	Summary	1	0	0
chr19	36277529	36277601	DMR	4	72	7298756;7298759	1.6302	0.21224	1.6302	0.85	CpG-island	CpG24525	CpG24525	100	0.16
chr16	1063595	1063633	DMR	3	38	5006302;5006304	1.62805	0.211668	1.62805	0.65	Summary	0	0	0
chr16	2234517	2234843	DMR	15	326	5035361;5035375	1.62627	0.211192	1.62627	0.83	Summary	1	1	1
chr16	2234517	2234843	DMR	15	326	5035361;5035375	1.62627	0.211192	1.62627	0.83	CpG-island	CpG16484	CpG16484	66.87	22.43
chr16	2234517	2234843	DMR	15	326	5035361;5035375	1.62627	0.211192	1.62627	0.83	TSS	DNASE1L2	ENSG00000167968	8.28	1.35
chr16	2234517	2234843	DMR	15	326	5035361;5035375	1.62627	0.211192	1.62627	0.83	postTSS1KB-TES	E4F1	ENSG00000167967	100	2.92
chr13	114074770	114076756	DMR	101	1986	3915823;3915923	1.62612	0.211153	1.62612	0.97	Summary	2	0	1
chr13	114074770	114076756	DMR	101	1986	3915823;3915923	1.62612	0.211153	1.62612	0.97	CpG-island	CpG12827	CpG12827	33.33	100
chr13	114074770	114076756	DMR	101	1986	3915823;3915923	1.62612	0.211153	1.62612	0.97	CpG-island	CpG12828	CpG12828	15.96	100
chr13	114074770	114076756	DMR	101	1986	3915823;3915923	1.62612	0.211153	1.62612	0.97	postTSS1KB-TES	RASA3	ENSG00000185989	100	1.29
chr2	91505539	91506508	DMR	9	969	8144786;8144794	1.62561	0.211015	1.62561	0.93	Summary	0	0	0
chr15	77614543	77614569	DMR	5	26	4776522;4776526	0.615507	0.210767	1.62468	0.22	Summary	1	0	1
chr15	77614543	77614569	DMR	5	26	4776522;4776526	0.615507	0.210767	1.62468	0.22	CpG-island	CpG15554	CpG15554	100	1.46
chr15	77614543	77614569	DMR	5	26	4776522;4776526	0.615507	0.210767	1.62468	0.22	postTSS1KB-TES	LINGO1	ENSG00000169783	100	0.01
chr7	1494947	1497174	DMR	82	2227	13494673;13494754	1.62446	0.21071	1.62446	0.95	Summary	2	0	1
chr7	1494947	1497174	DMR	82	2227	13494673;13494754	1.62446	0.21071	1.62446	0.95	CpG-island	CpG45391	CpG45391	21.64	100
chr7	1494947	1497174	DMR	82	2227	13494673;13494754	1.62446	0.21071	1.62446	0.95	CpG-island	CpG45392	CpG45392	8.49	21.77
chr7	1494947	1497174	DMR	82	2227	13494673;13494754	1.62446	0.21071	1.62446	0.95	postTSS1KB-TES	INTS1	ENSG00000164880	100	6.73
chrX	153291495	153291518	DMR	3	23	16442595;16442597	0.61566	0.210659	1.62427	0.02	Summary	0	0	0
chr21	8449628	8450069	DMR	13	441	9314559;9314571	1.62355	0.210465	1.62355	0.9	Summary	1	0	0
chr21	8449628	8450069	DMR	13	441	9314559;9314571	1.62355	0.210465	1.62355	0.9	CpG-island	CpG31201	CpG31201	100	0.67
chr12	124340936	124340974	DMR	3	38	3402829;3402831	1.62334	0.21041	1.62334	0.58	Summary	0	0	1
chr12	124340936	124340974	DMR	3	38	3402829;3402831	1.62334	0.21041	1.62334	0.58	postTSS1KB-TES	NCOR2	ENSG00000196498	100	0.02
chr8	142251514	142251952	DMR	25	438	14988803;14988827	1.62141	0.209892	1.62141	0.97	Summary	1	0	1
chr8	142251514	142251952	DMR	25	438	14988803;14988827	1.62141	0.209892	1.62141	0.97	CpG-island	CpG49860	CpG49860	60.73	56.36
chr8	142251514	142251952	DMR	25	438	14988803;14988827	1.62141	0.209892	1.62141	0.97	postTSS1KB-TES	TSNARE1	ENSG00000171045	100	0.23
chr7	158743940	158744032	DMR	4	92	14318177;14318180	0.617034	0.209691	1.62066	0.32	Summary	0	0	1
chr7	158743940	158744032	DMR	4	92	14318177;14318180	0.617034	0.209691	1.62066	0.32	postTSS1KB-TES	ESYT2	ENSG00000117868	100	0.09
chr8	143920368	143920636	DMR	13	268	15018053;15018065	1.62009	0.20954	1.62009	0.85	Summary	1	0	1
chr8	143920368	143920636	DMR	13	268	15018053;15018065	1.62009	0.20954	1.62009	0.85	CpG-island	CpG49988	CpG49988	100	2.26
chr8	143920368	143920636	DMR	13	268	15018053;15018065	1.62009	0.20954	1.62009	0.85	postTSS1KB-TES	PLEC	ENSG00000178209	100	0.44
chr21	46412912	46412988	DMR	5	76	9534725;9534729	1.62008	0.209536	1.62008	0.68	Summary	1	0	1
chr21	46412912	46412988	DMR	5	76	9534725;9534729	1.62008	0.209536	1.62008	0.68	CpG-island	CpG31888	CpG31888	30.26	6.08
chr21	46412912	46412988	DMR	5	76	9534725;9534729	1.62008	0.209536	1.62008	0.68	postTSS1KB-TES	PCNT	ENSG00000160299	100	0.06
chr11	64352130	64352213	DMR	5	83	2375188;2375192	1.61772	0.208903	1.61772	0.82	Summary	0	0	1
chr11	64352130	64352213	DMR	5	83	2375188;2375192	1.61772	0.208903	1.61772	0.82	postTSS1KB-TES	CCDC88B	ENSG00000168071	100	0.51
chr12	132150252	132150475	DMR	16	223	3465675;3465690	1.61756	0.208861	1.61756	0.7	Summary	1	0	1
chr12	132150252	132150475	DMR	16	223	3465675;3465690	1.61756	0.208861	1.61756	0.7	CpG-island	CpG11231	CpG11231	100	10.7
chr12	132150252	132150475	DMR	16	223	3465675;3465690	1.61756	0.208861	1.61756	0.7	postTSS1KB-TES	NOC4L	ENSG00000184967	100	3.17
chr4	2340729	2341026	DMR	14	297	10880808;10880821	1.6146	0.208066	1.6146	0.82	Summary	0	0	1
chr4	2340729	2341026	DMR	14	297	10880808;10880821	1.6146	0.208066	1.6146	0.82	postTSS1KB-TES	ZFYVE28	ENSG00000159733	100	0.2
chr1	1088185	1088889	DMR	31	704	11315;11345	1.6138	0.207849	1.6138	0.85	Summary	1	0	1
chr1	1088185	1088889	DMR	31	704	11315;11345	1.6138	0.207849	1.6138	0.85	CpG-island	CpG51	CpG51	27.56	35.99
chr1	1088185	1088889	DMR	31	704	11315;11345	1.6138	0.207849	1.6138	0.85	postTSS1KB-TES	C1orf159	ENSG00000131591	100	2.1
chr11	2308557	2308650	DMR	5	93	2074791;2074795	1.61351	0.207772	1.61351	0.63	Summary	0	0	1
chr11	2308557	2308650	DMR	5	93	2074791;2074795	1.61351	0.207772	1.61351	0.63	postTSS1KB-TES	TSPAN32	ENSG00000064201	100	0.61
chr20	29741903	29741915	DMR	3	12	9004831;9004833	1.61348	0.207765	1.61348	0.68	Summary	1	0	0
chr20	29741903	29741915	DMR	3	12	9004831;9004833	1.61348	0.207765	1.61348	0.68	CpG-island	CpG30215	CpG30215	100	0.32
chr7	5360918	5362223	DMR	66	1305	13543517;13543582	1.61348	0.207762	1.61348	0.95	Summary	1	0	1
chr7	5360918	5362223	DMR	66	1305	13543517;13543582	1.61348	0.207762	1.61348	0.95	CpG-island	CpG45585	CpG45585	76.55	100
chr7	5360918	5362223	DMR	66	1305	13543517;13543582	1.61348	0.207762	1.61348	0.95	postTSS1KB-TES	TNRC18	ENSG00000182095	100	1.11
chr13	114103419	114103492	DMR	8	73	3916483;3916490	1.61176	0.2073	1.61176	0.78	Summary	1	0	1
chr13	114103419	114103492	DMR	8	73	3916483;3916490	1.61176	0.2073	1.61176	0.78	CpG-island	CpG12831	CpG12831	100	7.75
chr13	114103419	114103492	DMR	8	73	3916483;3916490	1.61176	0.2073	1.61176	0.78	postTSS1KB-TES	RASA3	ENSG00000185989	100	0.05
chr7	1546466	1546566	DMR	11	100	13496103;13496113	1.60956	0.206708	1.60956	0.88	Summary	0	0	1
chr7	1546466	1546566	DMR	11	100	13496103;13496113	1.60956	0.206708	1.60956	0.88	postTSS1KB-TES	TMEM184A	ENSG00000164855	100	0.57
chr11	1181354	1182733	DMR	44	1379	2054544;2054587	1.60873	0.206484	1.60873	0.93	Summary	2	0	1
chr11	1181354	1182733	DMR	44	1379	2054544;2054587	1.60873	0.206484	1.60873	0.93	CpG-island	CpG6642	CpG6642	1.52	6.29
chr11	1181354	1182733	DMR	44	1379	2054544;2054587	1.60873	0.206484	1.60873	0.93	CpG-island	CpG6643	CpG6643	33.87	100
chr11	1181354	1182733	DMR	44	1379	2054544;2054587	1.60873	0.206484	1.60873	0.93	postTSS1KB-TES	MUC5AC	ENSG00000215182	100	3.27
chr19	17656945	17657030	DMR	4	85	7151995;7151998	0.62239	0.205937	1.60671	0.32	Summary	0	0	1
chr19	17656945	17657030	DMR	4	85	7151995;7151998	0.62239	0.205937	1.60671	0.32	postTSS1KB-TES	UNC13A	ENSG00000130477	100	0.1
chr16	774127	774857	DMR	27	730	4999022;4999048	1.60607	0.205765	1.60607	0.97	Summary	0	0	1
chr16	774127	774857	DMR	27	730	4999022;4999048	1.60607	0.205765	1.60607	0.97	postTSS1KB-TES	MSLNL	ENSG00000162006	100	5.64
chr14	105470376	105470468	DMR	6	92	4391477;4391482	1.60572	0.205669	1.60572	0.8	Summary	1	1	1
chr14	105470376	105470468	DMR	6	92	4391477;4391482	1.60572	0.205669	1.60572	0.8	CpG-island	CpG14375	CpG14375	100	15.94
chr14	105470376	105470468	DMR	6	92	4391477;4391482	1.60572	0.205669	1.60572	0.8	TSS	RP11-521B24.5	ENSG00000257270	100	4.6
chr14	105470376	105470468	DMR	6	92	4391477;4391482	1.60572	0.205669	1.60572	0.8	postTSS1KB-TES	MTA1	ENSG00000182979	100	0.18
chr7	157409361	157411219	DMR	78	1858	14299778;14299855	1.60483	0.20543	1.60483	1	Summary	1	0	1
chr7	157409361	157411219	DMR	78	1858	14299778;14299855	1.60483	0.20543	1.60483	1	CpG-island	CpG47919	CpG47919	40.64	100
chr7	157409361	157411219	DMR	78	1858	14299778;14299855	1.60483	0.20543	1.60483	1	postTSS1KB-TES	DNAJB6	ENSG00000105993	100	2.29
chr4	131761556	131762351	DMR	53	795	11377923;11377975	1.60448	0.205334	1.60448	0.9	Summary	1	0	0
chr4	131761556	131762351	DMR	53	795	11377923;11377975	1.60448	0.205334	1.60448	0.9	CpG-island	CpG37634	CpG37634	100	1.94
chr19	3578941	3579003	DMR	3	62	6966412;6966414	1.60291	0.204909	1.60291	0.85	Summary	0	0	1
chr19	3578941	3579003	DMR	3	62	6966412;6966414	1.60291	0.204909	1.60291	0.85	postTSS1KB-TES	HMG20B	ENSG00000064961	100	1.17
chr16	661660	661852	DMR	6	192	4995371;4995376	1.60237	0.204762	1.60237	0.7	Summary	0	0	2
chr16	661660	661852	DMR	6	192	4995371;4995376	1.60237	0.204762	1.60237	0.7	postTSS1KB-TES	MSLN	ENSG00000102854	100	0.15
chr16	661660	661852	DMR	6	192	4995371;4995376	1.60237	0.204762	1.60237	0.7	postTSS1KB-TES	WDR90	ENSG00000161996	100	1.1
chr6	170175234	170175813	DMR	24	579	13225638;13225661	1.60089	0.204361	1.60089	1	Summary	1	0	0
chr6	170175234	170175813	DMR	24	579	13225638;13225661	1.60089	0.204361	1.60089	1	CpG-island	CpG43848	CpG43848	30.22	9.64
chr16	2111885	2112725	DMR	34	840	5031899;5031932	1.6008	0.204337	1.6008	1	Summary	1	1	1
chr16	2111885	2112725	DMR	34	840	5031899;5031932	1.6008	0.204337	1.6008	1	CpG-island	CpG16466	CpG16466	30.12	5.92
chr16	2111885	2112725	DMR	34	840	5031899;5031932	1.6008	0.204337	1.6008	1	TSS	RP11-304L19.4	ENSG00000261240	100	42
chr16	2111885	2112725	DMR	34	840	5031899;5031932	1.6008	0.204337	1.6008	1	postTSS1KB-TES	PKD1	ENSG00000008710	100	1.82
chr22	39488711	39489380	DMR	29	669	9776984;9777012	1.59946	0.203973	1.59946	0.87	Summary	1	0	1
chr22	39488711	39489380	DMR	29	669	9776984;9777012	1.59946	0.203973	1.59946	0.87	CpG-island	CpG32583	CpG32583	43.95	19.67
chr22	39488711	39489380	DMR	29	669	9776984;9777012	1.59946	0.203973	1.59946	0.87	postTSS1KB-TES	MGAT3	ENSG00000128268	100	1.98
chr5	138466853	138468037	DMR	42	1184	12170488;12170529	1.59786	0.203537	1.59786	1	Summary	1	0	1
chr5	138466853	138468037	DMR	42	1184	12170488;12170529	1.59786	0.203537	1.59786	1	CpG-island	CpG40210	CpG40210	20.1	100
chr5	138466853	138468037	DMR	42	1184	12170488;12170529	1.59786	0.203537	1.59786	1	postTSS1KB-TES	EGR1	ENSG00000120738	100	41.91
chr19	1138284	1138578	DMR	6	294	6910590;6910595	1.59751	0.203444	1.59751	0.67	Summary	0	0	1
chr19	1138284	1138578	DMR	6	294	6910590;6910595	1.59751	0.203444	1.59751	0.67	postTSS1KB-TES	SBNO2	ENSG00000064932	100	0.45
chr15	41511080	41511232	DMR	17	152	4574720;4574736	1.59723	0.203366	1.59723	0.73	Summary	1	0	1
chr15	41511080	41511232	DMR	17	152	4574720;4574736	1.59723	0.203366	1.59723	0.73	CpG-island	CpG14940	CpG14940	39.47	2.78
chr15	41511080	41511232	DMR	17	152	4574720;4574736	1.59723	0.203366	1.59723	0.73	postTSS1KB-TES	LTK	ENSG00000062524	100	1.64
chr10	13665097	13665295	DMR	5	198	1384117;1384121	1.59611	0.203062	1.59611	0.5	Summary	0	0	2
chr10	13665097	13665295	DMR	5	198	1384117;1384121	1.59611	0.203062	1.59611	0.5	postTSS1KB-TES	RP11-295P9.3	ENSG00000239665	100	0.34
chr10	13665097	13665295	DMR	5	198	1384117;1384121	1.59611	0.203062	1.59611	0.5	postTSS1KB-TES	FRMD4A	ENSG00000151474	100	0.02
chrUn_GL000216v2	170931	171135	DMR	10	204	15784517;15784526	1.59561	0.202927	1.59561	0.82	Summary	0	1	0
chrUn_GL000216v2	170931	171135	DMR	10	204	15784517;15784526	1.59561	0.202927	1.59561	0.82	TSS	BX546479.1	ENSG00000274907	100	10.2
chr1	492171	493493	DMR	48	1322	2553;2600	1.59506	0.202776	1.59506	1	Summary	0	1	2
chr1	492171	493493	DMR	48	1322	2553;2600	1.59506	0.202776	1.59506	1	TSS	RP4-669L17.8	ENSG00000250575	94.7	62.6
chr1	492171	493493	DMR	48	1322	2553;2600	1.59506	0.202776	1.59506	1	postTSS1KB-TES	RP4-669L17.10	ENSG00000237094	100	0.98
chr1	492171	493493	DMR	48	1322	2553;2600	1.59506	0.202776	1.59506	1	postTSS1KB-TES	RP4-669L17.8	ENSG00000250575	5.3	6.89
chr18	46968457	46968815	DMR	14	358	6705138;6705151	1.59489	0.202732	1.59489	0.9	Summary	1	0	2
chr18	46968457	46968815	DMR	14	358	6705138;6705151	1.59489	0.202732	1.59489	0.9	CpG-island	CpG21962	CpG21962	11.73	3.71
chr18	46968457	46968815	DMR	14	358	6705138;6705151	1.59489	0.202732	1.59489	0.9	postTSS1KB-TES	KATNAL2	ENSG00000167216	100	0.19
chr18	46968457	46968815	DMR	14	358	6705138;6705151	1.59489	0.202732	1.59489	0.9	postTSS1KB-TES	TCEB3CL	ENSG00000275553	33.52	0.2
chr14	104388126	104388384	DMR	13	258	4372059;4372071	1.59464	0.202662	1.59464	0.87	Summary	0	0	0
chr15_GL383554v1_alt	213588	213705	DMR	6	117	4927336;4927341	1.59434	0.20258	1.59434	0.82	Summary	1	0	0
chr15_GL383554v1_alt	213588	213705	DMR	6	117	4927336;4927341	1.59434	0.20258	1.59434	0.82	CpG-island	CpG15981	CpG15981	100	46.99
chr20	63836147	63837041	DMR	26	894	9273901;9273926	1.59433	0.202578	1.59433	0.9	Summary	0	0	0
chr17	73526051	73526300	DMR	7	249	6247774;6247780	1.5938	0.202434	1.5938	0.62	Summary	0	0	1
chr17	73526051	73526300	DMR	7	249	6247774;6247780	1.5938	0.202434	1.5938	0.62	postTSS1KB-TES	SDK2	ENSG00000069188	100	0.08
chr8	144058887	144059942	DMR	38	1055	15021419;15021456	1.59336	0.202313	1.59336	0.95	Summary	1	0	1
chr8	144058887	144059942	DMR	38	1055	15021419;15021456	1.59336	0.202313	1.59336	0.95	CpG-island	CpG50005	CpG50005	27.96	23.08
chr8	144058887	144059942	DMR	38	1055	15021419;15021456	1.59336	0.202313	1.59336	0.95	postTSS1KB-TES	OPLAH	ENSG00000178814	100	9.12
chr11	64368503	64369406	DMR	43	903	2375504;2375546	1.59329	0.202295	1.59329	0.93	Summary	1	1	1
chr11	64368503	64369406	DMR	43	903	2375504;2375546	1.59329	0.202295	1.59329	0.93	CpG-island	CpG7624	CpG7624	100	28.97
chr11	64368503	64369406	DMR	43	903	2375504;2375546	1.59329	0.202295	1.59329	0.93	TSS	MIR1237	ENSG00000221273	100	45.15
chr11	64368503	64369406	DMR	43	903	2375504;2375546	1.59329	0.202295	1.59329	0.93	postTSS1KB-TES	RPS6KA4	ENSG00000162302	100	7.48
chr8	85790158	85790268	DMR	8	110	14760603;14760610	1.59273	0.202141	1.59273	0.97	Summary	1	0	0
chr8	85790158	85790268	DMR	8	110	14760603;14760610	1.59273	0.202141	1.59273	0.97	CpG-island	CpG49259	CpG49259	100	6.02
chr15	76342826	76342843	DMR	3	17	4770586;4770588	0.627879	0.202124	1.59266	0.08	Summary	1	2	0
chr15	76342826	76342843	DMR	3	17	4770586;4770588	0.627879	0.202124	1.59266	0.08	CpG-island	CpG15543	CpG15543	100	0.31
chr15	76342826	76342843	DMR	3	17	4770586;4770588	0.627879	0.202124	1.59266	0.08	TSS	RP11-685G9.2	ENSG00000259514	100	0.85
chr15	76342826	76342843	DMR	3	17	4770586;4770588	0.627879	0.202124	1.59266	0.08	TSS	RP11-685G9.4	ENSG00000270036	100	0.85
chr4	872509	873320	DMR	26	811	10854576;10854601	1.59198	0.201937	1.59198	0.82	Summary	1	0	1
chr4	872509	873320	DMR	26	811	10854576;10854601	1.59198	0.201937	1.59198	0.82	CpG-island	CpG35986	CpG35986	5.8	19.11
chr4	872509	873320	DMR	26	811	10854576;10854601	1.59198	0.201937	1.59198	0.82	postTSS1KB-TES	GAK	ENSG00000178950	100	0.99
chr2	10012442	10012672	DMR	5	230	7762721;7762725	1.59192	0.20192	1.59192	0.85	Summary	1	0	0
chr2	10012442	10012672	DMR	5	230	7762721;7762725	1.59192	0.20192	1.59192	0.85	CpG-island	CpG26462	CpG26462	100	4.05
chr19	311095	311196	DMR	4	101	6886909;6886912	1.5918	0.201889	1.5918	0.77	Summary	0	0	1
chr19	311095	311196	DMR	4	101	6886909;6886912	1.5918	0.201889	1.5918	0.77	postTSS1KB-TES	MIER2	ENSG00000105556	100	0.26
chr16	893423	895148	DMR	78	1725	5002160;5002237	1.59059	0.201559	1.59059	0.92	Summary	0	0	1
chr16	893423	895148	DMR	78	1725	5002160;5002237	1.59059	0.201559	1.59059	0.92	postTSS1KB-TES	LMF1	ENSG00000103227	100	1.36
chr4	1023673	1025192	DMR	101	1519	10858469;10858569	1.59038	0.2015	1.59038	0.93	Summary	1	0	1
chr4	1023673	1025192	DMR	101	1519	10858469;10858569	1.59038	0.2015	1.59038	0.93	CpG-island	CpG36016	CpG36016	93.09	100
chr4	1023673	1025192	DMR	101	1519	10858469;10858569	1.59038	0.2015	1.59038	0.93	postTSS1KB-TES	FGFRL1	ENSG00000127418	100	9.52
chr16	1499129	1499147	DMR	3	18	5018386;5018388	1.59019	0.20145	1.59019	0.75	Summary	0	0	1
chr16	1499129	1499147	DMR	3	18	5018386;5018388	1.59019	0.20145	1.59019	0.75	postTSS1KB-TES	TELO2	ENSG00000100726	100	0.11
chr3	155458272	155459041	DMR	5	769	10625195;10625199	0.629621	0.200921	1.58826	0.32	Summary	0	0	1
chr3	155458272	155459041	DMR	5	769	10625195;10625199	0.629621	0.200921	1.58826	0.32	postTSS1KB-TES	PLCH1	ENSG00000114805	100	0.21
chr17	2692805	2693635	DMR	15	830	5706861;5706875	1.58776	0.200784	1.58776	0.8	Summary	1	1	1
chr17	2692805	2693635	DMR	15	830	5706861;5706875	1.58776	0.200784	1.58776	0.8	CpG-island	CpG18654	CpG18654	21.08	5.39
chr17	2692805	2693635	DMR	15	830	5706861;5706875	1.58776	0.200784	1.58776	0.8	TSS	MIR6776	ENSG00000273606	100	41.5
chr17	2692805	2693635	DMR	15	830	5706861;5706875	1.58776	0.200784	1.58776	0.8	postTSS1KB-TES	CLUH	ENSG00000132361	100	3.73
chr5	1501689	1501810	DMR	6	121	11641567;11641572	1.58604	0.200314	1.58604	0.62	Summary	0	0	1
chr5	1501689	1501810	DMR	6	121	11641567;11641572	1.58604	0.200314	1.58604	0.62	postTSS1KB-TES	LPCAT1	ENSG00000153395	100	0.18
chr11	1248728	1248895	DMR	5	167	2056071;2056075	1.58554	0.200178	1.58554	0.78	Summary	0	1	1
chr11	1248728	1248895	DMR	5	167	2056071;2056075	1.58554	0.200178	1.58554	0.78	TSS	RP11-532E4.2	ENSG00000255177	100	8.35
chr11	1248728	1248895	DMR	5	167	2056071;2056075	1.58554	0.200178	1.58554	0.78	postTSS1KB-TES	MUC5B	ENSG00000117983	100	0.44
chr6	170216283	170216422	DMR	10	139	13226293;13226302	1.58466	0.199935	1.58466	0.8	Summary	1	0	0
chr6	170216283	170216422	DMR	10	139	13226293;13226302	1.58466	0.199935	1.58466	0.8	CpG-island	CpG43851	CpG43851	100	2.19
chr4	188796789	188796944	DMR	15	155	11592310;11592324	1.58424	0.19982	1.58424	0.77	Summary	1	1	0
chr4	188796789	188796944	DMR	15	155	11592310;11592324	1.58424	0.19982	1.58424	0.77	CpG-island	CpG38363	CpG38363	100	23.63
chr4	188796789	188796944	DMR	15	155	11592310;11592324	1.58424	0.19982	1.58424	0.77	TSS	RP11-756P10.2	ENSG00000250626	100	7.75
chr1	2331374	2332656	DMR	52	1282	41297;41348	1.5821	0.199235	1.5821	0.97	Summary	1	0	1
chr1	2331374	2332656	DMR	52	1282	41297;41348	1.5821	0.199235	1.5821	0.97	CpG-island	CpG218	CpG218	22.31	100
chr1	2331374	2332656	DMR	52	1282	41297;41348	1.5821	0.199235	1.5821	0.97	postTSS1KB-TES	MORN1	ENSG00000116151	100	1.85
chr7	157442150	157442232	DMR	4	82	14300495;14300498	1.58047	0.198787	1.58047	0.68	Summary	1	0	0
chr7	157442150	157442232	DMR	4	82	14300495;14300498	1.58047	0.198787	1.58047	0.68	CpG-island	CpG47928	CpG47928	100	6.55
chr8	143921807	143922595	DMR	36	788	15018135;15018170	1.58039	0.198763	1.58039	0.88	Summary	1	0	1
chr8	143921807	143922595	DMR	36	788	15018135;15018170	1.58039	0.198763	1.58039	0.88	CpG-island	CpG49988	CpG49988	100	6.64
chr8	143921807	143922595	DMR	36	788	15018135;15018170	1.58039	0.198763	1.58039	0.88	postTSS1KB-TES	PLEC	ENSG00000178209	100	1.3
chr7	4262970	4265271	DMR	65	2301	13530157;13530221	1.57872	0.198306	1.57872	1	Summary	1	0	1
chr7	4262970	4265271	DMR	65	2301	13530157;13530221	1.57872	0.198306	1.57872	1	CpG-island	CpG45523	CpG45523	79.27	91.98
chr7	4262970	4265271	DMR	65	2301	13530157;13530221	1.57872	0.198306	1.57872	1	postTSS1KB-TES	SDK1	ENSG00000146555	100	0.24
chr16	89052428	89052542	DMR	8	114	5606757;5606764	1.57807	0.198127	1.57807	0.92	Summary	1	1	0
chr16	89052428	89052542	DMR	8	114	5606757;5606764	1.57807	0.198127	1.57807	0.92	CpG-island	CpG18236	CpG18236	100	32.48
chr16	89052428	89052542	DMR	8	114	5606757;5606764	1.57807	0.198127	1.57807	0.92	TSS	CTD-2555A7.2	ENSG00000256982	100	5.7
chr4	848920	849078	DMR	5	158	10854080;10854084	1.57725	0.197899	1.57725	0.73	Summary	0	0	0
chr1	161441677	161441916	DMR	12	239	882240;882251	1.57282	0.196678	1.57282	0.62	Summary	1	0	0
chr1	161441677	161441916	DMR	12	239	882240;882251	1.57282	0.196678	1.57282	0.62	CpG-island	CpG3132	CpG3132	100	0.73
chr5	1088661	1088717	DMR	4	56	11633911;11633914	1.57252	0.196597	1.57252	0.68	Summary	1	0	1
chr5	1088661	1088717	DMR	4	56	11633911;11633914	1.57252	0.196597	1.57252	0.68	CpG-island	CpG38545	CpG38545	19.64	2.42
chr5	1088661	1088717	DMR	4	56	11633911;11633914	1.57252	0.196597	1.57252	0.68	postTSS1KB-TES	SLC12A7	ENSG00000113504	100	0.09
chr21	44426825	44427102	DMR	9	277	9504874;9504882	1.57233	0.196544	1.57233	0.85	Summary	0	0	1
chr21	44426825	44427102	DMR	9	277	9504874;9504882	1.57233	0.196544	1.57233	0.85	postTSS1KB-TES	TRPM2	ENSG00000142185	100	0.3
chrUn_KI270442v1	217527	217948	DMR	24	421	15793978;15794001	1.57148	0.196308	1.57148	0.93	Summary	1	1	0
chrUn_KI270442v1	217527	217948	DMR	24	421	15793978;15794001	1.57148	0.196308	1.57148	0.93	CpG-island	CpG52626	CpG52626	100	7.09
chrUn_KI270442v1	217527	217948	DMR	24	421	15793978;15794001	1.57148	0.196308	1.57148	0.93	TSS	5_8S_rRNA	ENSG00000278294	100	21.05
chr17	49220608	49220636	DMR	5	28	6101853;6101857	1.57148	0.196308	1.57148	0.58	Summary	1	0	1
chr17	49220608	49220636	DMR	5	28	6101853;6101857	1.57148	0.196308	1.57148	0.58	CpG-island	CpG20051	CpG20051	100	11.86
chr17	49220608	49220636	DMR	5	28	6101853;6101857	1.57148	0.196308	1.57148	0.58	postTSS1KB-TES	ABI3	ENSG00000108798	100	0.23
chr10	5510277	5510852	DMR	5	575	1332189;1332193	0.637251	0.195689	1.56924	0.1	Summary	0	0	0
chr4	131745517	131745855	DMR	22	338	11377180;11377201	1.56778	0.195284	1.56778	0.8	Summary	1	0	0
chr4	131745517	131745855	DMR	22	338	11377180;11377201	1.56778	0.195284	1.56778	0.8	CpG-island	CpG37634	CpG37634	100	0.83
chr19	646758	648264	DMR	69	1506	6896108;6896176	1.56718	0.195119	1.56718	0.9	Summary	0	0	1
chr19	646758	648264	DMR	69	1506	6896108;6896176	1.56718	0.195119	1.56718	0.9	postTSS1KB-TES	RNF126	ENSG00000070423	49	5
chr12	125408731	125409426	DMR	6	695	3415689;3415694	0.63848	0.194853	1.56622	0.3	Summary	0	0	1
chr12	125408731	125409426	DMR	6	695	3415689;3415694	0.63848	0.194853	1.56622	0.3	postTSS1KB-TES	TMEM132B	ENSG00000139364	100	0.15
chr19	36286370	36286477	DMR	7	107	7299172;7299178	1.56609	0.194817	1.56609	0.72	Summary	1	0	0
chr19	36286370	36286477	DMR	7	107	7299172;7299178	1.56609	0.194817	1.56609	0.72	CpG-island	CpG24525	CpG24525	100	0.24
chr19	36278766	36279909	DMR	69	1143	7298803;7298871	1.56448	0.194369	1.56448	0.9	Summary	1	0	0
chr19	36278766	36279909	DMR	69	1143	7298803;7298871	1.56448	0.194369	1.56448	0.9	CpG-island	CpG24525	CpG24525	100	2.59
chr22	20238615	20239259	DMR	18	644	9609400;9609417	1.5644	0.194347	1.5644	0.85	Summary	1	0	0
chr22	20238615	20239259	DMR	18	644	9609400;9609417	1.5644	0.194347	1.5644	0.85	CpG-island	CpG32113	CpG32113	29.97	61.27
chr4	131733619	131734174	DMR	18	555	11376619;11376636	1.56313	0.193996	1.56313	0.78	Summary	1	0	0
[truncated: 1,257 more rows]

## Sheet: S3.Overlap plac_buffy_HBD_binar
DMR	label	Maternal cfDNA first trimester-10	Maternal cfDNA first trimester-9	Maternal cfDNA first trimester-8	Maternal cfDNA first trimester-7	Maternal cfDNA first trimester-6	Maternal cfDNA first trimester-5	Maternal cfDNA first trimester-4	Maternal cfDNA first trimester-3	Maternal cfDNA first trimester-2	Maternal cfDNA first trimester-1	cfDNA non-pregnant women-1	cfDNA non-pregnant women-2	cfDNA non-pregnant women-3	cfDNA non-pregnant women-4	cfDNA non-pregnant women-5	cfDNA non-pregnant women-6	First trimester placental tissue-1	First trimester placental tissue-2	First trimester placental tissue-3	First trimester placental tissue-4	First trimester placental tissue-5	First trimester placental tissue-6	First trimester placental tissue-7	First trimester placental tissue-8	First trimester placental tissue-9	First trimester placental tissue-10	% of maternal cfDNA	% of female HBDs	% of placenta	Preconception buffy coat-1	Preconception buffy coat-2	Preconception buffy coat-3	Preconception buffy coat-4	Preconception buffy coat-5	Preconception buffy coat-6	Preconception buffy coat-7	Preconception buffy coat-8	Preconception buffy coat-9	Preconception buffy coat-10	First trimester buffy coat-1	First trimester buffy coat-2	First trimester buffy coat-3	First trimester buffy coat-4	First trimester buffy coat-5	First trimester buffy coat-6	First trimester buffy coat-7	First trimester buffy coat-8	First trimester buffy coat-9
chr1_369052	cfDNA-Trim-1	1	1	0	1	0	1	1	1	1	1	0	0	0	0	0	0	1	1	0	1	1	1	1	1	0	1	80	0	80	1	1	1	1	1	1	1	1	1	1	1	1	1	1	1	1	0	1	1
chr1_597609	cfDNA-Trim-1	1	1	1	1	1	1	1	1	1	1	0	0	0	0	0	0	1	1	1	1	1	1	1	1	1	1	100	0	100	1	0	1	1	1	1	1	1	1	1	1	1	1	1	1	1	1	1	1
chr1_727762	cfDNA-Trim-1	1	1	1	1	1	1	1	1	1	1	0	1	0	0	0	0	1	0	1	0	1	1	1	1	0	1	100	16.6667	70	1	1	1	1	1	1	1	1	1	1	1	1	1	1	1	1	1	1	1
chr1_980585	cfDNA-Trim-1	1	1	0	1	1	0	0	1	1	1	0	0	0	0	0	0	0	0	1	0	0	0	1	0	0	0	70	0	20	1	1	1	1	1	1	1	1	1	1	1	1	1	1	1	1	1	1	1
chr1_1005790	cfDNA-Trim-1	1	1	1	1	1	1	1	1	1	1	0	0	0	0	0	0	1	1	0	0	0	0	0	0	0	0	100	0	20	1	1	1	1	0	1	1	1	0	0	1	1	1	1	1	1	1	1	1
chr1_1287551	cfDNA-Trim-1	1	1	1	1	0	1	1	1	1	1	0	0	0	0	0	0	0	1	0	1	0	0	0	0	0	0	90	0	20	1	0	1	1	0	1	1	1	1	1	1	0	1	1	0	1	0	1	1
chr1_1332812	cfDNA-Trim-1	0	1	1	1	1	1	1	1	1	1	0	0	0	0	0	0	0	0	0	0	0	1	0	0	1	0	90	0	20	1	1	1	1	1	1	1	1	0	1	0	1	1	1	1	1	1	1	1
chr1_1333069	cfDNA-Trim-1	1	1	1	0	1	1	1	1	1	1	0	0	0	0	0	1	0	0	0	0	0	0	0	0	0	0	90	16.6667	0	1	1	1	1	1	1	1	1	1	1	1	1	1	1	1	1	1	1	1
chr1_1334167	cfDNA-Trim-1	1	1	0	0	1	1	1	1	1	0	0	0	0	0	0	1	0	0	1	0	0	0	0	0	1	0	70	16.6667	20	1	1	1	1	0	1	1	1	0	1	1	1	1	1	1	1	1	1	1
chr1_1483626	cfDNA-Trim-1	1	0	1	1	0	1	1	1	1	1	0	0	0	0	0	0	1	1	0	1	1	1	0	1	1	1	80	0	80	1	1	1	1	1	1	1	1	1	1	1	1	1	1	1	1	0	1	1
chr1_1539813	cfDNA-Trim-1	1	1	1	1	1	1	1	1	1	1	0	1	0	1	0	0	1	1	1	1	1	1	1	1	1	1	100	33.3333	100	0	1	0	1	1	1	1	0	1	0	0	1	1	1	0	1	1	0	0
chr1_1540018	cfDNA-Trim-1	1	1	1	1	1	1	1	1	1	1	0	0	0	0	0	0	1	1	1	1	1	1	1	1	1	1	100	0	100	0	0	0	0	0	1	0	0	0	0	0	0	0	0	0	0	0	0	0
chr1_1540171	cfDNA-Trim-1	1	1	0	1	1	1	1	0	1	1	0	0	0	0	0	0	0	1	1	1	0	0	1	1	1	1	80	0	70	0	0	0	1	0	1	0	0	0	0	0	0	0	0	0	0	0	0	0
chr1_2331036	cfDNA-Trim-1	0	1	1	1	1	1	1	0	1	1	0	0	1	0	0	0	0	0	0	0	0	0	0	0	0	0	80	16.6667	0	1	1	1	1	1	1	1	1	1	0	1	1	1	1	1	1	1	1	1
chr1_3068872	cfDNA-Trim-1	1	1	1	1	1	1	0	1	1	1	0	0	0	1	0	0	1	1	1	0	1	1	1	0	1	1	90	16.6667	80	1	0	0	0	0	0	0	0	0	0	0	0	0	0	0	0	0	0	0
chr1_3583813	cfDNA-Trim-1	1	1	1	1	1	0	1	1	1	1	1	0	0	1	0	0	1	1	1	1	1	1	1	1	1	1	90	33.3333	100	1	1	1	1	1	1	1	1	1	1	1	1	1	1	1	1	1	1	1
chr1_9720138	cfDNA-Trim-1	0	1	1	1	1	1	1	1	1	1	0	0	0	0	0	0	0	0	0	1	0	0	0	0	0	0	90	0	10	1	1	1	1	1	1	1	1	1	1	1	1	1	1	0	1	1	1	1
chr1_10715208	cfDNA-Trim-1	1	1	1	1	1	1	1	1	1	1	0	0	0	0	0	0	0	0	1	0	0	0	1	0	0	0	100	0	20	1	1	1	1	1	1	1	1	1	1	1	1	1	1	0	1	1	1	1
chr1_12594713	cfDNA-Trim-1	1	1	1	1	1	1	1	1	1	1	0	0	0	0	0	0	1	1	1	1	1	1	1	1	1	1	100	0	100	0	0	0	0	0	0	0	0	0	0	0	0	0	0	0	0	0	0	0
chr1_27856159	HBD-Ref-3-Female	0	0	0	0	0	0	0	0	0	0	1	1	1	1	1	1	0	0	0	0	0	0	0	0	0	0	0	100	0	0	0	0	0	0	0	0	0	0	0	0	0	0	0	0	0	0	0	0
chr1_39768168	HBD-Ref-3-Female	0	0	0	0	0	0	0	0	0	0	1	1	1	1	1	0	0	0	0	0	0	0	0	0	0	0	0	83.3333	0	0	0	0	0	0	0	0	0	0	0	0	0	0	0	0	0	0	0	0
chr1_111203448	cfDNA-Trim-1	1	1	1	1	1	0	1	1	1	1	0	0	0	0	0	0	1	1	1	1	1	1	1	1	1	1	90	0	100	0	0	0	0	0	0	0	0	0	0	0	0	0	0	0	0	0	0	0
chr1_148147641	cfDNA-Trim-1	1	1	1	1	1	1	1	1	1	1	0	1	1	0	0	0	1	1	1	1	1	1	1	1	0	1	100	33.3333	90	1	1	1	1	1	1	1	1	1	1	1	1	1	1	1	1	1	1	1
chr1_151838534	cfDNA-Trim-1	1	1	1	1	1	1	1	0	0	1	0	0	0	0	1	0	1	1	1	1	1	1	1	1	1	1	80	16.6667	100	0	0	0	0	0	0	0	0	0	0	0	0	0	0	0	0	0	0	0
chr1_161457252	cfDNA-Trim-1	0	1	1	1	1	1	0	1	1	1	0	0	0	0	0	0	0	0	0	0	0	0	1	0	0	0	80	0	10	1	1	1	0	1	1	1	1	0	1	1	1	1	1	0	1	1	1	0
chr1_206455822	HBD-Ref-3-Female	0	0	0	0	0	0	0	0	0	0	1	1	1	1	1	1	0	0	0	0	0	0	0	0	0	0	0	100	0	0	0	0	0	0	0	0	0	0	0	0	0	0	0	0	0	0	0	0
chr1_229469766	HBD-Ref-3-Female	0	0	0	0	0	0	0	0	0	0	1	1	1	1	1	1	0	0	0	0	0	0	0	0	0	0	0	100	0	0	0	0	0	0	0	0	0	0	0	0	0	0	0	0	0	0	0	0
chr10_428556	cfDNA-Trim-1	1	1	1	1	1	1	1	1	1	1	0	0	0	0	0	1	0	0	0	0	0	0	0	0	0	0	100	16.6667	0	0	0	0	0	1	1	1	1	1	1	1	0	1	1	1	1	1	1	1
chr10_1339321	cfDNA-Trim-1	1	1	1	1	1	1	1	1	1	1	0	0	0	0	0	1	0	1	0	0	0	1	0	0	0	0	100	16.6667	20	1	1	1	1	1	1	1	1	1	1	1	1	1	1	1	1	1	1	1
chr10_8034855	cfDNA-Trim-1	1	1	1	1	1	1	1	1	1	1	0	0	0	0	0	1	1	1	1	1	1	1	1	1	1	1	100	16.6667	100	0	0	0	0	0	0	0	0	0	0	0	0	0	0	0	0	0	0	0
chr10_16520695	cfDNA-Trim-1	0	1	1	1	1	0	1	1	0	0	0	0	0	0	0	0	1	1	0	0	0	1	1	1	1	0	60	0	60	0	0	0	0	0	0	0	0	0	0	0	0	0	0	0	0	0	0	0
chr10_16520916	cfDNA-Trim-1	1	0	1	1	0	1	0	1	1	1	0	0	0	0	0	0	1	1	1	0	1	1	1	1	1	1	70	0	90	0	0	0	0	0	0	0	0	0	0	0	0	0	0	0	0	0	0	0
chr10_30271141	HBD-Ref-3-Female	0	0	0	0	0	0	0	1	0	0	1	1	1	1	1	1	0	0	0	0	0	0	0	0	0	0	10	100	0	0	0	0	0	0	0	0	0	0	0	0	0	0	0	0	0	0	0	0
chr10_47350112	cfDNA-Trim-1	1	1	1	1	1	1	1	1	0	1	0	0	0	0	0	0	1	1	0	1	0	1	1	0	0	1	90	0	60	1	1	1	1	0	1	1	1	0	1	1	1	1	1	0	1	0	1	1
chr10_124237689	HBD-Ref-3-Female	0	0	0	0	0	0	0	0	0	0	1	1	1	1	1	1	0	0	0	0	0	0	0	0	0	0	0	100	0	0	0	0	0	0	0	0	0	0	0	0	0	0	0	0	0	0	0	0
chr10_125151132	cfDNA-Trim-1	1	1	1	1	1	1	1	1	1	1	0	0	1	0	0	0	1	1	1	1	1	1	1	1	1	1	100	16.6667	100	0	0	1	1	0	1	0	1	0	0	1	1	0	1	0	0	1	0	1
chr10_131088768	cfDNA-Trim-1	1	1	1	1	1	1	1	1	1	1	1	0	0	0	0	0	1	1	1	1	1	1	1	1	1	1	100	16.6667	100	1	1	1	1	1	1	1	1	1	1	1	1	1	1	1	1	1	1	1
chr10_133378167	HBD-Ref-3-Female	0	0	0	0	0	0	0	1	0	0	1	0	1	1	0	1	0	0	0	0	0	0	0	0	0	0	10	66.6667	0	0	0	0	0	0	0	0	0	0	0	0	0	0	0	0	0	0	0	0
chr10_KI270824v1_alt_7920	cfDNA-Trim-1	1	1	1	1	1	1	1	1	1	1	0	0	0	0	0	1	0	1	0	0	0	1	1	0	0	0	100	16.6667	30	1	1	1	1	1	1	1	1	1	1	1	1	1	1	1	1	1	1	1
chr10_KI270824v1_alt_8150	cfDNA-Trim-1	1	1	1	1	1	1	1	1	1	1	0	0	0	0	0	1	0	1	0	0	0	0	1	0	0	0	100	16.6667	20	1	1	1	1	1	1	1	1	1	1	1	1	1	1	1	1	1	1	1
chr11_404072	cfDNA-Trim-1	1	1	1	1	1	1	1	0	1	1	0	0	0	0	0	1	1	1	1	1	1	1	1	1	1	1	90	16.6667	100	1	1	1	1	1	1	1	1	1	1	1	1	1	1	1	1	1	1	1
chr11_799843	cfDNA-Trim-1	1	1	1	1	1	1	0	1	1	1	1	0	0	0	0	0	1	0	0	1	1	0	1	1	0	0	90	16.6667	50	1	1	1	1	1	1	1	1	0	0	1	1	1	1	0	1	0	1	0
chr11_1095520	cfDNA-Trim-1	1	1	1	1	1	1	1	1	1	1	0	0	0	0	0	0	1	1	1	1	1	1	1	1	1	1	100	0	100	1	1	1	1	1	1	1	1	1	1	1	1	1	1	1	1	1	1	1
chr11_2291398	cfDNA-Trim-1	1	1	1	1	1	1	1	1	1	1	0	0	0	0	0	0	1	1	0	1	1	1	1	1	1	1	100	0	90	1	1	1	1	1	1	1	1	1	1	1	1	1	1	1	1	1	1	1
chr11_44265047	cfDNA-Trim-1	1	1	1	1	1	1	1	1	1	1	0	0	0	0	0	0	1	1	0	1	0	1	1	1	1	1	100	0	80	1	1	1	1	1	1	0	1	1	1	1	1	1	1	1	1	1	1	1
chr11_48327675	HBD-Ref-3-Female	0	0	0	0	0	0	0	0	0	0	1	0	1	1	1	1	0	0	0	0	0	0	0	0	0	0	0	83.3333	0	0	0	0	0	0	0	0	0	0	0	0	0	0	0	0	0	0	0	0
chr11_79190182	cfDNA-Trim-1	1	1	1	1	0	1	1	1	1	1	0	0	0	0	0	0	0	0	0	0	0	0	0	0	0	0	90	0	0	0	0	0	0	0	0	0	0	0	0	0	0	0	0	0	0	0	0	0
chr11_119802522	HBD-Ref-3-Female	0	0	0	0	0	0	0	0	0	0	1	1	1	1	1	1	0	0	0	0	0	0	0	0	0	0	0	100	0	0	0	0	0	0	0	0	0	0	0	0	0	0	0	0	0	0	0	0
chr11_132943119	cfDNA-Trim-1	1	1	1	1	1	1	1	1	1	1	0	0	0	0	0	0	1	1	1	1	1	1	1	1	1	1	100	0	100	0	0	0	0	0	0	0	0	0	0	0	0	0	0	0	0	0	0	0
chr11_134961173	cfDNA-Trim-1	1	1	1	1	1	1	1	0	1	1	0	0	0	0	0	0	0	1	0	0	0	1	1	0	1	0	90	0	40	1	1	1	1	0	1	1	1	1	1	1	1	1	1	0	1	1	1	1
chr11_KI270827v1_alt_184758	cfDNA-Trim-1	1	1	1	1	1	1	1	1	1	1	0	0	0	0	0	0	0	1	1	1	0	1	1	0	1	1	100	0	70	1	1	1	1	1	1	1	1	1	1	1	1	1	1	0	1	1	1	1
chr11_KI270832v1_alt_144675	cfDNA-Trim-1	1	1	1	0	1	1	1	1	1	1	0	0	0	0	0	1	0	1	0	0	0	1	0	0	0	0	90	16.6667	20	1	0	1	1	1	1	1	1	1	1	1	1	1	1	1	1	1	1	1
chr11_KI270832v1_alt_144783	cfDNA-Trim-1	1	1	1	0	1	1	1	1	1	1	0	0	0	0	0	1	0	1	1	1	1	0	0	0	0	1	90	16.6667	50	1	1	1	1	1	1	1	1	1	1	1	1	1	1	1	1	1	1	1
chr11_KI270832v1_alt_173691	cfDNA-Trim-1	1	1	1	0	1	0	0	0	1	0	0	0	0	0	0	0	0	0	0	0	0	0	0	0	0	0	50	0	0	0	1	0	0	0	1	0	0	0	0	0	1	0	0	0	1	0	1	0
chr12_1573533	cfDNA-Trim-1	1	1	1	1	1	1	1	1	1	1	0	0	0	0	0	0	1	1	0	1	1	1	1	0	1	0	100	0	70	1	1	1	1	0	1	1	1	1	0	1	1	1	1	1	1	1	1	1
chr12_1661712	cfDNA-Trim-1	1	0	1	1	1	1	1	1	1	1	0	0	0	0	1	1	0	1	0	0	1	0	0	0	0	0	90	33.3333	20	0	1	0	0	0	1	0	0	0	0	0	1	0	0	0	0	0	0	1
chr12_1662582	cfDNA-Trim-1	1	1	1	1	1	1	1	1	1	1	0	0	0	0	0	0	0	0	0	0	0	0	0	0	0	0	100	0	0	1	1	1	1	0	1	1	1	1	1	1	1	1	1	0	1	1	1	1
chr12_1796715	cfDNA-Trim-1	0	1	1	1	1	1	1	0	1	1	0	0	0	0	0	1	1	1	1	1	1	1	1	1	1	1	80	16.6667	100	0	0	0	0	0	0	0	0	0	0	0	0	0	0	0	0	0	0	0
chr12_9405785	cfDNA-Trim-1	1	1	0	1	1	1	1	1	0	0	0	0	0	0	0	0	0	0	0	0	0	0	0	0	0	0	70	0	0	0	0	1	0	1	1	0	1	0	0	1	0	1	1	1	1	0	1	0
chr12_34346186	cfDNA-Trim-1	1	1	0	0	1	0	1	0	1	1	0	0	0	0	0	0	0	0	0	0	0	0	0	0	0	0	60	0	0	1	1	0	1	0	1	1	1	0	0	0	1	1	1	0	1	1	1	1
chr12_34346670	cfDNA-Trim-1	1	1	0	0	1	1	0	1	1	1	0	0	0	0	0	0	0	0	0	0	0	0	0	0	0	0	70	0	0	1	1	1	1	1	1	1	1	1	1	1	1	1	1	1	1	1	1	1
chr12_41795204	HBD-Ref-3-Female	0	0	1	0	0	0	0	0	0	0	1	1	1	1	1	1	0	0	0	0	0	0	0	0	0	0	10	100	0	0	0	0	0	0	0	0	0	0	0	0	0	0	0	0	0	0	0	0
chr12_52261925	HBD-Ref-3-Female	0	0	0	1	0	0	0	0	0	0	1	1	1	1	1	1	0	0	0	0	0	0	0	0	0	0	10	100	0	0	0	0	0	0	0	0	0	0	0	0	0	0	0	0	0	0	0	0
chr12_61600669	HBD-Ref-3-Female	0	0	0	0	0	0	0	0	0	0	1	1	1	1	1	1	0	0	0	0	0	0	0	0	0	0	0	100	0	0	0	0	0	0	0	0	0	0	0	0	0	0	0	0	0	0	0	0
chr12_70468286	HBD-Ref-3-Female	1	0	0	0	0	0	0	0	0	0	1	1	1	1	1	1	0	0	0	0	0	0	0	0	0	0	10	100	0	0	0	0	0	0	0	0	0	0	0	0	0	0	0	0	0	0	0	0
chr12_111387591	HBD-Ref-3-Female	0	0	0	0	0	0	0	0	0	0	1	1	1	1	1	1	0	0	0	0	0	0	0	0	0	0	0	100	0	0	0	0	0	0	0	0	0	0	0	0	0	0	0	0	0	0	0	0
chr12_119594448	cfDNA-Trim-1	1	1	1	1	1	1	0	1	1	1	0	1	0	0	0	0	1	1	1	1	1	1	1	1	1	1	90	16.6667	100	0	0	0	0	0	0	0	0	0	0	0	0	0	0	0	0	0	0	0
chr12_121747282	cfDNA-Trim-1	1	1	1	0	0	1	1	0	0	1	0	0	0	0	0	0	0	0	1	1	0	1	0	1	0	1	60	0	50	1	1	1	1	1	1	1	1	1	1	1	1	1	1	1	1	1	1	1
chr12_131036193	cfDNA-Trim-1	1	1	1	1	1	1	1	1	1	1	0	0	0	0	0	0	1	1	1	1	1	1	1	1	1	1	100	0	100	1	1	1	1	1	1	1	1	1	1	1	1	1	1	1	1	1	1	1
chr12_132406683	cfDNA-Trim-1	1	1	0	1	0	1	1	1	1	1	0	0	0	0	0	0	0	0	0	0	0	0	0	0	0	0	80	0	0	1	1	1	1	0	1	1	1	0	0	1	1	1	1	0	1	0	1	1
chr12_132717125	cfDNA-Trim-1	0	1	1	1	1	1	1	1	0	1	0	0	0	0	0	0	1	1	0	1	1	1	1	1	1	1	80	0	90	0	1	1	1	1	1	1	1	1	1	1	1	1	1	1	1	1	1	1
chr13_30901076	HBD-Ref-3-Female	0	0	0	0	0	0	0	1	0	0	1	1	1	1	1	1	0	0	0	0	0	0	0	0	0	0	10	100	0	0	0	0	0	0	0	0	0	0	0	0	0	0	0	0	0	0	0	0
chr13_62626564	HBD-Ref-3-Female	0	0	0	0	0	0	0	0	0	0	1	1	1	1	1	1	0	0	0	0	0	0	0	0	0	0	0	100	0	0	0	0	0	0	0	0	0	0	0	0	0	0	0	0	0	0	0	0
chr13_94701780	cfDNA-Trim-1	0	1	1	0	1	1	1	1	1	1	0	0	0	1	0	0	1	1	1	1	1	1	1	1	1	1	80	16.6667	100	0	0	1	1	0	1	0	0	0	0	0	0	1	0	0	0	0	0	0
chr13_110312824	HBD-Ref-3-Female	0	0	0	0	0	0	0	0	0	0	1	1	1	1	1	1	0	0	0	0	0	0	0	0	0	0	0	100	0	0	0	0	0	1	1	1	1	1	1	1	0	1	1	1	1	1	1	1
chr13_112072200	cfDNA-Trim-1	1	1	1	1	1	1	0	1	1	1	0	0	0	0	0	0	1	1	1	0	1	1	1	1	1	1	90	0	90	0	0	0	0	0	0	0	0	0	0	0	0	0	0	0	0	0	0	0
chr13_112601014	HBD-Ref-3-Female	0	0	0	0	0	0	0	0	0	0	1	1	1	1	1	1	0	0	0	0	0	0	0	0	0	0	0	100	0	0	0	0	0	0	0	0	0	0	0	0	0	0	0	0	0	0	0	0
chr13_113010930	HBD-Ref-3-Female	0	0	0	1	0	0	0	0	0	0	0	0	1	0	1	1	1	1	1	1	1	0	1	1	1	0	10	50	80	1	1	1	1	0	1	0	1	0	0	0	0	1	0	0	0	0	0	1
chr13_113011633	cfDNA-Trim-1	1	1	1	0	1	1	1	1	1	1	0	0	0	0	0	0	1	1	1	1	1	1	1	1	1	1	90	0	100	1	1	1	1	1	1	1	1	1	1	1	1	1	1	1	1	1	1	1
chr13_113108118	HBD-Ref-3-Female	0	0	0	0	0	0	0	0	0	0	1	1	1	1	1	1	0	0	0	1	0	0	0	0	0	0	0	100	10	0	0	0	0	1	1	0	1	1	1	1	0	0	1	1	1	0	1	1
chr13_113404214	cfDNA-Trim-1	1	1	1	1	1	1	1	1	1	1	0	0	0	0	0	0	0	0	0	0	0	0	0	0	0	0	100	0	0	1	1	1	1	1	1	1	1	1	1	1	1	1	1	1	1	1	1	1
chr13_113411786	cfDNA-Trim-1	1	1	1	1	1	1	1	1	1	1	0	0	0	0	0	0	0	1	0	1	0	0	0	0	0	0	100	0	20	1	1	1	1	1	1	1	1	1	1	1	1	1	1	1	1	1	1	1
chr13_114009851	cfDNA-Trim-1	1	1	1	1	1	1	1	1	1	1	0	0	0	0	0	0	0	0	0	0	0	0	0	0	0	0	100	0	0	1	1	1	1	1	1	1	1	1	1	1	1	1	1	1	1	1	1	1
chr13_114197935	cfDNA-Trim-1	1	1	1	1	0	1	1	1	1	1	0	0	0	0	0	0	1	0	0	0	0	1	0	0	0	0	90	0	20	1	1	1	1	1	1	1	1	1	1	1	1	1	1	1	1	1	1	1
chr14_50774103	HBD-Ref-3-Female	0	0	1	0	0	0	0	0	0	0	1	1	1	1	1	1	0	0	0	0	0	0	0	0	0	0	10	100	0	0	0	0	0	0	0	0	0	0	0	0	0	0	0	0	0	0	0	0
chr14_56797375	cfDNA-Trim-1	1	1	1	1	1	1	1	1	1	1	0	0	0	0	0	0	1	1	1	1	1	1	1	1	1	1	100	0	100	0	0	0	0	0	0	0	0	0	0	0	0	0	0	0	0	0	0	0
chr14_91883353	HBD-Ref-3-Female	0	0	0	0	0	0	0	0	0	0	1	1	1	1	1	1	0	0	0	0	0	0	0	0	0	0	0	100	0	0	0	0	0	0	0	0	0	0	0	0	0	0	0	0	0	0	0	0
chr14_92580357	HBD-Ref-3-Female	1	0	0	0	0	0	0	0	0	0	1	1	1	1	1	1	0	0	0	0	0	0	0	0	0	0	10	100	0	0	0	0	0	0	0	0	0	0	0	0	0	0	0	0	0	0	0	0
chr14_92688458	cfDNA-Trim-1	1	1	1	1	1	1	1	1	0	1	0	0	1	0	0	0	0	1	1	1	1	0	1	1	1	0	90	16.6667	70	1	1	1	1	1	1	1	1	1	1	1	1	1	1	1	1	1	1	1
chr14_92718346	cfDNA-Trim-1	1	1	1	1	1	1	1	1	1	0	0	0	0	0	0	0	1	1	1	1	1	1	1	1	1	1	90	0	100	0	1	1	1	1	1	1	1	1	1	1	1	1	1	1	1	1	1	1
chr14_100291624	cfDNA-Trim-1	1	1	1	1	1	1	1	1	1	1	0	0	0	0	0	1	0	0	0	0	0	0	0	0	0	0	100	16.6667	0	1	1	1	1	1	1	1	1	1	1	1	1	1	1	1	1	1	1	1
chr14_104388583	cfDNA-Trim-1	1	1	1	1	1	1	1	1	1	1	0	0	0	0	0	0	0	0	0	0	0	1	1	1	0	0	100	0	30	1	1	1	1	0	1	1	1	1	0	1	1	1	1	1	1	1	1	1
chr14_104429934	cfDNA-Trim-1	1	0	1	0	1	1	1	1	0	1	0	0	0	0	0	0	0	0	0	0	0	0	0	0	0	0	70	0	0	1	1	1	1	1	1	1	1	1	1	1	1	1	1	1	1	1	1	1
chr14_105229642	cfDNA-Trim-1	1	0	1	1	1	1	1	1	1	1	0	0	0	0	0	0	1	1	1	1	1	1	1	1	1	1	90	0	100	1	1	1	1	1	1	1	1	1	1	1	1	1	1	1	1	1	1	1
chr14_105240328	cfDNA-Trim-1	1	1	1	1	1	1	1	1	1	1	0	0	0	1	0	0	1	1	1	1	1	1	1	1	1	1	100	16.6667	100	1	1	1	1	1	1	1	1	1	1	1	1	1	1	1	1	1	1	1
chr14_105240634	cfDNA-Trim-1	1	0	1	1	1	1	1	0	0	1	0	0	0	0	0	0	1	1	0	1	0	1	0	1	1	1	70	0	70	1	1	1	1	1	1	1	1	1	1	1	1	1	1	1	1	1	1	1
chr14_105334868	HBD-Ref-3-Female	0	1	1	0	0	0	0	1	0	0	1	1	1	1	1	1	0	0	0	0	0	0	0	0	0	0	30	100	0	1	1	1	1	1	1	0	0	0	1	1	1	1	0	0	0	1	1	0
chr14_105469396	cfDNA-Trim-1	1	1	1	1	0	1	1	1	1	1	0	0	0	0	0	0	1	1	1	1	1	1	1	1	1	1	90	0	100	1	1	1	1	1	1	1	1	1	1	1	1	1	1	1	1	1	1	1
chr14_GL000225v1_random_39696	HBD-Ref-3-Female	0	0	0	0	0	0	0	0	0	0	1	1	1	1	0	0	1	0	1	0	1	1	1	0	1	1	0	66.6667	70	1	1	1	1	1	0	0	1	1	1	1	1	1	1	1	1	0	1	1
chr14_GL000225v1_random_53140	cfDNA-Trim-1	1	1	1	1	1	1	1	1	1	1	1	0	1	0	0	0	1	1	1	0	0	1	1	1	1	0	100	33.3333	70	1	1	1	1	1	1	1	1	1	1	1	1	1	1	1	1	1	1	1
chr15_22769283	cfDNA-Trim-1	1	1	1	1	1	1	1	1	0	1	0	0	0	0	0	0	1	0	0	0	0	0	0	0	0	0	90	0	10	1	1	1	1	1	1	1	1	1	1	1	1	1	1	1	1	1	1	1
chr15_41511524	cfDNA-Trim-1	1	1	1	1	1	1	1	1	1	1	0	0	0	1	0	0	1	1	1	1	1	1	1	1	1	1	100	16.6667	100	0	0	0	0	0	0	0	0	0	0	0	0	0	0	0	0	0	0	0
chr15_51653271	HBD-Ref-3-Female	0	0	0	0	0	0	0	0	0	0	0	1	1	1	1	1	0	0	0	0	0	0	0	0	0	0	0	83.3333	0	0	0	0	0	0	0	0	0	0	0	0	0	0	0	0	0	0	0	0
chr15_52162757	HBD-Ref-3-Female	0	0	0	0	0	0	0	0	0	0	1	1	1	1	1	1	0	0	0	0	0	0	0	0	0	0	0	100	0	0	0	0	0	0	0	0	0	0	0	0	0	0	0	0	0	0	0	0
chr15_76342182	cfDNA-Trim-1	1	1	1	1	1	1	1	1	1	1	0	1	0	0	0	0	1	1	1	1	1	1	1	1	1	1	100	16.6667	100	0	0	0	1	1	0	0	0	0	0	0	0	0	0	0	0	0	0	0
chr15_77638177	HBD-Ref-3-Female	0	0	0	0	0	0	0	0	0	0	0	1	1	0	0	0	1	1	0	0	1	0	1	1	0	1	0	33.3333	60	0	0	0	0	0	0	1	0	0	0	0	0	0	0	0	0	0	0	0
chr15_79545450	HBD-Ref-3-Female	0	0	0	0	0	0	0	0	0	0	1	1	1	1	1	1	0	0	0	0	0	0	0	0	0	0	0	100	0	0	0	0	0	0	0	0	0	0	0	0	0	0	0	0	0	0	0	0
chr15_92294641	HBD-Ref-3-Female	0	0	0	0	0	0	0	0	0	0	1	1	1	1	1	1	0	0	0	0	0	0	0	0	0	0	0	100	0	0	0	0	0	0	0	0	0	0	0	0	0	0	0	0	0	0	0	0
chr16_81561	cfDNA-Trim-1	1	1	1	1	1	1	1	1	1	1	0	1	0	0	1	0	1	1	1	1	1	1	1	1	1	1	100	33.3333	100	1	1	1	1	1	1	1	1	1	1	1	1	1	1	1	1	1	1	1
chr16_82113	cfDNA-Trim-1	1	1	1	1	1	1	1	0	0	1	0	0	0	0	1	0	1	1	0	1	1	1	1	1	0	1	80	16.6667	80	1	1	1	1	1	1	1	1	1	1	1	1	1	1	1	1	1	1	1
chr16_553043	cfDNA-Trim-1	1	1	1	0	1	1	1	1	1	1	0	0	0	0	0	0	1	1	1	1	1	1	1	1	1	1	90	0	100	1	1	1	1	1	1	1	1	1	1	1	1	1	1	1	1	1	1	1
chr16_670285	cfDNA-Trim-1	0	1	1	1	1	1	1	1	1	1	0	0	0	1	0	1	0	0	0	0	0	0	0	0	0	0	90	33.3333	0	1	1	0	1	0	0	0	0	0	0	0	0	1	0	0	0	0	0	0
chr16_857831	cfDNA-Trim-1	0	1	1	1	1	1	1	1	1	0	0	0	0	0	0	0	1	1	1	1	1	1	1	1	1	1	80	0	100	1	1	1	1	1	1	0	0	1	0	1	1	1	0	1	1	0	0	1
chr16_859682	cfDNA-Trim-1	1	1	1	1	1	0	0	1	0	1	0	0	0	0	0	0	1	1	1	1	1	1	1	1	1	1	70	0	100	1	1	0	1	1	1	0	0	1	1	1	0	0	0	1	1	1	0	0
chr16_1164075	cfDNA-Trim-1	0	1	1	1	1	1	1	1	1	1	1	0	0	0	1	0	0	1	0	1	1	1	1	0	1	1	90	33.3333	70	1	1	1	1	1	1	1	1	1	1	1	1	1	1	1	1	1	1	1
chr16_1497344	cfDNA-Trim-1	1	1	1	0	1	1	1	1	1	1	0	0	0	0	0	0	0	0	0	0	0	0	0	0	0	0	90	0	0	1	1	1	1	0	1	1	1	0	1	1	1	1	1	0	1	0	1	1
chr16_1498948	cfDNA-Trim-1	1	1	1	1	1	1	0	1	1	1	0	0	0	0	0	0	0	1	0	0	0	1	0	1	0	0	90	0	30	1	1	1	1	1	1	1	1	0	1	1	1	1	0	0	1	1	1	1
chr16_1789911	cfDNA-Trim-1	1	0	0	1	1	1	1	1	1	1	0	0	0	0	0	0	1	0	0	0	0	0	1	0	0	1	80	0	30	1	1	1	1	1	1	1	1	1	1	1	1	1	1	0	1	1	1	1
chr16_2037563	cfDNA-Trim-1	0	0	1	0	1	0	1	1	0	1	0	0	1	0	0	0	1	0	1	1	1	0	1	1	1	1	50	16.6667	80	1	1	1	1	0	1	1	1	0	0	1	1	1	1	1	1	0	1	1
chr16_2724770	HBD-Ref-3-Female	1	0	0	0	0	0	0	0	0	0	1	1	1	1	1	1	0	0	0	0	0	0	0	0	0	0	10	100	0	0	0	0	0	0	0	0	0	0	0	0	0	0	0	0	0	0	0	0
chr16_4697560	cfDNA-Trim-1	1	1	1	1	1	1	1	1	1	1	0	0	1	0	0	0	1	1	1	1	0	1	1	1	0	0	100	16.6667	70	1	1	1	1	1	1	1	1	1	1	1	1	1	1	1	1	1	1	1
chr16_11021128	HBD-Ref-3-Female	0	0	0	0	0	0	0	0	0	0	1	1	1	1	1	0	0	0	0	0	0	0	0	0	0	0	0	83.3333	0	0	0	0	0	0	0	0	0	0	0	0	0	0	0	0	0	0	0	0
chr16_30524896	cfDNA-Trim-1	1	1	1	1	1	0	1	1	1	1	0	0	0	0	0	1	1	1	1	0	1	1	1	1	1	1	90	16.6667	90	1	1	1	1	1	1	1	1	1	1	1	1	1	1	1	1	1	1	1
chr16_30784035	cfDNA-Trim-1	1	1	1	1	1	1	1	1	1	1	0	0	0	0	1	1	1	1	0	1	0	1	0	0	1	0	100	33.3333	50	1	1	1	1	1	1	1	1	1	1	1	1	1	1	1	1	1	1	1
chr16_46427373	cfDNA-Trim-1	1	1	1	1	0	1	1	1	1	1	0	0	0	0	0	0	1	1	0	0	0	1	0	0	1	0	90	0	40	1	1	1	1	0	1	1	0	1	0	1	1	1	1	1	1	0	1	1
chr16_49891762	HBD-Ref-3-Female	0	0	0	0	0	0	0	0	0	0	0	1	1	1	1	1	0	0	0	0	0	0	0	0	0	0	0	83.3333	0	0	0	0	0	0	0	0	0	0	0	0	0	0	0	0	0	0	0	0
chr16_57995759	cfDNA-Trim-1	1	1	1	1	1	1	1	1	1	1	0	0	0	0	0	0	0	0	0	0	0	1	0	0	0	0	100	0	10	1	1	1	1	1	1	1	1	1	1	1	1	1	1	1	1	1	1	1
chr16_70664190	cfDNA-Trim-1	1	1	1	1	1	1	1	0	1	1	0	0	0	0	0	0	1	0	0	0	0	1	0	0	0	0	90	0	20	1	1	1	1	1	1	1	1	1	1	1	1	1	1	1	1	1	1	1
chr16_79029801	HBD-Ref-3-Female	0	0	0	0	0	0	0	0	0	0	0	1	1	1	1	1	0	0	0	0	0	0	0	0	0	0	0	83.3333	0	0	0	0	0	0	0	0	0	0	0	0	0	0	0	0	0	0	0	0
chr16_85655235	cfDNA-Trim-1	1	1	1	1	1	1	1	1	1	1	1	0	0	1	0	0	1	1	1	1	1	1	1	1	1	1	100	33.3333	100	1	1	1	1	1	1	1	1	1	1	1	1	1	1	1	1	1	1	1
chr16_87186265	cfDNA-Trim-1	0	1	1	0	1	1	1	1	1	1	0	0	0	0	0	0	1	1	1	1	1	1	1	1	1	1	80	0	100	1	1	1	1	0	1	0	0	0	0	0	1	1	1	0	1	1	1	0
chr16_87218341	cfDNA-Trim-1	1	1	1	1	1	1	1	1	1	1	1	1	0	0	1	0	1	1	1	1	1	1	1	1	1	1	100	50	100	1	1	1	1	1	1	1	1	1	1	1	1	1	1	1	1	1	1	1
chr16_87726200	cfDNA-Trim-1	1	1	1	1	1	1	1	1	1	1	0	0	0	0	0	1	1	1	0	1	0	1	1	1	0	0	100	16.6667	60	1	1	1	1	1	1	1	1	1	1	1	1	1	1	1	1	1	1	1
chr16_88722894	cfDNA-Trim-1	1	1	0	1	1	1	1	0	1	1	0	0	0	0	0	0	0	0	0	0	0	0	0	0	0	0	80	0	0	1	1	1	1	1	1	1	1	1	1	1	1	1	1	1	1	1	1	1
chr16_88778946	cfDNA-Trim-1	1	1	1	1	1	0	1	1	1	1	0	1	0	0	0	0	1	1	1	1	1	1	1	1	1	1	90	16.6667	100	1	1	1	1	1	1	1	1	1	1	1	1	1	1	1	1	1	1	1
chr16_89001592	HBD-Ref-3-Female	0	0	0	0	0	0	0	0	0	0	1	1	1	1	1	1	0	0	0	0	0	0	0	0	0	0	0	100	0	0	0	0	0	1	1	1	1	1	1	1	0	0	1	1	0	1	0	1
chr16_89587139	cfDNA-Trim-1	1	1	1	0	1	1	1	1	0	0	0	0	0	0	0	0	0	0	0	0	0	0	0	0	0	0	70	0	0	1	1	0	1	1	1	1	1	1	1	0	0	1	1	1	1	1	1	1
chr16_89646632	cfDNA-Trim-1	1	0	1	1	0	1	1	1	0	1	0	0	0	0	0	0	0	0	0	0	0	0	0	0	0	0	70	0	0	0	0	1	0	1	1	1	1	1	1	1	1	1	0	1	1	1	1	1
chr16_90051542	HBD-Ref-3-Female	0	0	0	0	0	0	0	0	0	0	1	1	1	1	1	1	0	1	0	1	0	0	0	1	1	0	0	100	40	0	0	1	0	1	1	1	1	1	1	1	1	1	1	1	1	1	1	1
chr16_KI270853v1_alt_1982177	cfDNA-Trim-1	1	1	1	1	1	1	1	1	1	1	0	0	0	0	0	0	1	0	0	0	0	0	0	0	0	0	100	0	10	1	1	1	1	1	1	1	1	1	1	1	1	1	1	1	1	1	1	1
chr17_442443	cfDNA-Trim-1	1	0	1	1	1	1	1	0	1	1	0	0	0	0	0	1	1	1	1	1	1	1	1	1	1	1	80	16.6667	100	1	1	1	1	1	1	1	1	1	1	1	1	1	1	1	1	1	1	1
chr17_2056537	cfDNA-Trim-1	1	1	1	1	1	0	1	1	1	1	0	0	0	0	0	0	1	1	1	1	1	1	1	1	1	1	90	0	100	0	0	0	0	0	1	0	0	0	1	0	0	0	1	0	1	1	0	0
chr17_2394598	cfDNA-Trim-1	1	1	1	1	1	1	0	1	1	1	1	0	0	0	0	0	1	0	1	1	1	1	1	1	1	1	90	16.6667	90	1	1	1	1	1	1	1	1	1	1	1	1	1	1	1	1	1	1	1
chr17_2748976	cfDNA-Trim-1	0	0	1	1	1	0	0	0	1	1	0	0	0	0	0	0	1	1	1	0	1	1	0	0	1	1	50	0	70	0	1	0	0	0	0	0	0	0	0	0	0	1	1	0	0	0	0	0
chr17_7853054	cfDNA-Trim-1	1	1	1	1	1	0	1	1	1	1	0	1	0	0	0	0	0	1	1	1	1	1	1	1	1	1	90	16.6667	90	1	1	1	1	1	1	1	1	1	1	1	1	1	1	1	1	1	1	1
chr17_27290470	HBD-Ref-3-Female	1	0	0	0	0	0	0	0	0	0	1	1	1	1	1	1	0	0	0	0	0	0	0	0	0	0	10	100	0	0	0	0	0	0	0	0	0	0	0	0	0	0	0	0	0	0	0	0
chr17_42553663	cfDNA-Trim-1	1	1	1	1	1	1	1	1	1	1	0	1	0	0	1	0	0	0	1	0	0	0	0	0	0	0	100	33.3333	10	1	1	1	1	1	1	1	0	1	1	1	1	1	1	1	1	1	1	1
chr17_44983564	cfDNA-Trim-1	1	1	1	1	1	1	1	1	1	1	0	0	0	0	0	0	1	1	1	1	1	1	1	1	1	1	100	0	100	1	1	1	1	1	1	1	1	1	1	1	1	1	1	1	1	1	1	1
chr17_49965168	cfDNA-Trim-1	1	1	1	1	1	1	1	1	1	1	1	1	0	0	1	0	1	1	1	1	1	1	1	1	1	1	100	50	100	0	0	0	0	0	0	0	0	0	0	0	0	0	0	0	0	0	0	0
chr17_57045362	cfDNA-Trim-1	1	1	1	1	1	0	1	1	1	1	0	0	0	0	0	0	1	1	1	1	1	1	1	1	1	1	90	0	100	0	0	0	0	1	0	0	0	0	0	0	0	0	0	0	0	0	0	0
chr17_68600472	cfDNA-Trim-1	1	0	1	1	0	0	1	0	1	0	0	0	0	0	0	0	1	1	0	1	0	1	1	1	0	1	50	0	70	0	0	0	0	0	0	0	0	0	0	0	0	0	0	0	0	0	0	0
chr17_74348408	HBD-Ref-3-Female	0	0	0	0	0	0	0	0	0	0	1	0	1	1	0	0	0	0	0	1	0	0	0	0	1	0	0	50	20	1	1	0	0	0	0	1	0	0	0	1	1	1	0	0	0	0	0	0
chr17_75758081	cfDNA-Trim-1	1	1	1	1	1	1	1	1	1	1	1	0	0	0	0	1	1	1	0	1	1	1	1	1	0	1	100	33.3333	80	1	1	1	1	1	1	1	1	1	1	1	1	1	1	1	1	1	1	1
chr17_80839971	cfDNA-Trim-1	1	1	1	1	1	1	1	1	1	1	0	0	0	0	0	0	0	1	0	1	0	1	1	0	0	1	100	0	50	1	1	1	1	1	1	1	1	1	1	1	1	1	1	0	1	1	1	1
chr17_81258252	cfDNA-Trim-1	1	1	1	1	1	1	1	1	1	0	0	0	0	0	0	1	0	1	0	0	0	0	1	0	0	0	90	16.6667	20	1	1	1	1	1	1	0	1	0	0	1	1	1	1	0	1	1	1	1
chr17_82091526	cfDNA-Trim-1	1	1	1	1	1	1	1	1	1	1	0	0	0	0	0	0	1	1	1	1	1	1	1	1	1	1	100	0	100	1	1	1	1	1	1	1	1	1	1	1	1	1	1	1	1	1	1	1
chr17_82436159	cfDNA-Trim-1	1	1	1	1	0	1	1	1	1	1	0	0	0	0	0	1	1	1	1	1	1	1	1	1	1	1	90	16.6667	100	1	1	1	1	1	1	1	1	1	1	1	1	1	1	1	1	1	1	1
chr17_82440229	cfDNA-Trim-1	1	1	1	0	0	1	1	1	1	1	0	0	0	0	0	0	0	0	0	0	0	0	0	0	0	0	80	0	0	0	0	1	1	1	0	1	0	0	0	0	1	0	0	1	1	0	0	1
chr17_82914924	cfDNA-Trim-1	1	1	1	1	1	1	1	1	1	1	0	0	0	0	0	1	1	1	1	1	1	1	1	1	1	1	100	16.6667	100	1	1	1	1	1	1	1	1	1	1	1	1	1	1	1	1	1	1	1
chr17_83214495	cfDNA-Trim-1	1	1	0	1	1	1	1	1	1	1	0	0	0	0	0	0	1	1	1	1	1	1	1	0	0	1	90	0	80	1	1	1	1	1	1	1	1	1	1	1	1	1	1	0	1	0	1	1
chr17_GL383563v3_alt_130411	cfDNA-Trim-1	1	1	1	1	1	1	1	1	1	1	0	0	0	0	1	1	1	1	0	1	0	1	1	1	0	1	100	33.3333	70	1	1	1	0	1	1	1	1	1	1	1	1	1	1	1	1	1	1	1
chr17_GL383563v3_alt_131148	cfDNA-Trim-1	1	1	1	0	0	1	1	1	1	1	0	0	0	0	0	0	0	0	0	0	0	0	0	0	0	0	80	0	0	0	0	1	1	1	1	1	1	1	1	1	1	1	1	1	1	1	1	1
chr18_13136567	cfDNA-Trim-1	1	1	1	1	1	1	1	1	1	0	1	0	1	0	0	0	1	1	1	1	1	1	1	1	1	0	90	33.3333	90	0	0	0	1	0	0	0	0	0	0	0	0	0	0	0	0	0	0	0
chr18_23217932	cfDNA-Trim-1	0	1	1	0	1	1	1	1	0	1	0	0	0	0	0	0	0	0	0	1	0	0	1	0	0	0	70	0	20	0	0	0	0	1	1	1	0	1	0	1	0	0	1	0	1	1	0	1
chr18_26220982	HBD-Ref-3-Female	0	0	0	0	0	0	0	0	0	0	0	1	1	0	1	0	1	0	1	0	0	0	1	0	0	1	0	50	40	0	1	0	0	0	0	0	0	0	0	0	0	0	0	1	0	0	0	0
chr18_31586167	HBD-Ref-3-Female	0	0	0	0	0	0	0	0	0	0	1	0	1	1	1	1	0	0	0	0	0	0	0	0	0	0	0	83.3333	0	0	0	0	0	0	0	0	0	0	0	0	0	0	0	0	0	0	0	0
chr18_40897661	HBD-Ref-3-Female	0	0	0	0	0	0	0	0	0	0	1	1	1	1	1	1	0	0	0	0	0	0	0	0	0	0	0	100	0	0	0	0	0	0	0	0	0	0	0	0	0	0	0	0	0	0	0	0
chr18_45544105	HBD-Ref-3-Female	0	0	0	0	0	0	0	0	0	0	1	1	1	1	0	1	0	0	0	0	0	0	0	0	0	0	0	83.3333	0	0	0	0	0	0	0	0	0	0	0	0	0	0	0	0	0	0	0	0
chr18_46711108	HBD-Ref-3-Female	0	0	1	0	0	0	0	0	0	0	1	1	1	1	1	1	0	0	0	0	0	0	0	0	0	0	10	100	0	0	0	0	0	0	0	0	0	0	0	0	0	0	0	0	0	0	0	0
chr18_46966344	cfDNA-Trim-1	1	1	1	1	1	1	1	1	1	1	0	0	0	0	0	0	1	1	1	1	1	1	1	1	1	1	100	0	100	1	1	1	1	1	1	1	1	1	1	1	1	1	1	1	1	1	1	1
chr18_47026145	cfDNA-Trim-1	1	1	1	1	1	1	1	1	1	1	0	0	0	0	0	0	1	1	1	0	1	1	1	1	1	1	100	0	90	1	1	1	1	0	1	1	1	1	0	1	1	1	1	0	1	0	1	1
chr18_79831652	cfDNA-Trim-1	0	1	0	1	0	1	1	1	1	1	0	0	0	0	0	0	1	1	1	1	1	1	1	1	1	1	70	0	100	1	1	1	1	0	1	0	1	1	0	1	1	1	1	0	1	0	1	1
chr19_547145	cfDNA-Trim-1	1	1	1	0	1	0	1	1	1	1	0	0	0	0	0	0	1	1	1	1	1	1	1	1	1	1	80	0	100	1	1	1	1	1	1	1	1	1	1	1	1	1	1	1	1	1	1	1
chr19_621613	cfDNA-Trim-1	0	1	1	0	0	0	1	1	1	1	0	0	0	0	0	0	1	1	0	1	1	1	0	0	0	0	60	0	50	1	1	1	1	1	1	1	1	1	0	1	1	1	1	1	1	1	1	1
chr19_651752	cfDNA-Trim-1	1	1	1	1	1	0	1	1	1	1	0	0	0	0	0	0	1	1	1	1	1	1	1	1	1	1	90	0	100	1	1	1	1	1	1	1	1	1	1	1	1	1	1	1	1	1	1	1
chr19_1008187	cfDNA-Trim-1	1	1	1	1	0	1	1	1	0	0	0	0	0	1	0	0	0	1	1	0	1	0	0	1	0	1	70	16.6667	50	1	1	1	1	1	1	1	1	1	1	1	1	1	1	1	1	1	1	1
chr19_1012937	cfDNA-Trim-1	1	1	1	0	1	1	1	0	1	1	0	0	0	0	0	0	0	1	1	1	1	1	0	0	0	1	80	0	60	1	1	1	1	0	0	1	1	1	0	0	0	1	1	0	0	1	1	1
chr19_1049534	cfDNA-Trim-1	1	0	1	0	1	1	1	1	1	1	0	0	1	0	0	0	1	1	1	1	1	1	1	1	1	1	80	16.6667	100	1	1	1	1	1	1	0	0	0	1	0	1	1	1	1	1	1	1	1
chr19_1482880	cfDNA-Trim-1	0	1	1	0	0	1	1	1	0	0	0	0	0	0	0	0	0	0	0	0	0	0	0	0	0	0	50	0	0	0	0	1	0	0	1	0	0	0	0	1	1	1	1	0	0	0	0	0
chr19_1679470	cfDNA-Trim-1	1	1	0	1	1	0	1	1	1	1	0	0	0	0	0	0	0	0	0	0	0	0	0	0	0	0	80	0	0	1	1	0	1	1	1	1	0	1	0	0	1	1	1	0	1	1	1	1
chr19_1821172	cfDNA-Trim-1	1	1	1	1	0	1	1	0	1	1	0	0	0	0	0	0	1	1	0	1	0	1	0	1	0	0	80	0	50	1	1	1	1	1	1	1	1	1	1	1	1	1	1	1	1	1	1	1
chr19_2217754	cfDNA-Trim-1	1	1	1	0	0	1	1	0	1	1	0	0	0	0	0	0	0	0	0	0	0	0	0	0	0	0	70	0	0	1	1	1	1	0	1	1	1	1	0	1	1	1	1	0	1	1	0	1
chr19_2247346	cfDNA-Trim-1	1	1	1	0	0	1	1	1	1	1	1	0	0	0	0	0	0	0	0	0	1	0	1	1	1	1	80	16.6667	50	1	0	1	1	1	1	1	1	1	1	1	1	1	1	1	1	1	1	1
chr19_2342174	cfDNA-Trim-1	1	1	1	1	1	1	1	1	1	1	0	0	0	0	0	1	1	1	1	1	1	1	1	0	1	1	100	16.6667	90	1	1	1	1	1	1	1	1	1	1	1	1	1	1	1	1	1	1	1
chr19_3382666	cfDNA-Trim-1	1	1	1	0	1	1	1	1	0	1	0	0	0	0	0	0	1	1	0	1	1	1	1	1	0	1	80	0	80	1	1	1	1	1	1	1	1	1	1	1	1	1	1	1	1	1	1	1
chr19_3528459	cfDNA-Trim-1	1	1	1	1	1	1	1	1	1	1	0	0	0	0	0	0	1	1	1	1	1	1	1	1	0	1	100	0	90	1	1	1	1	1	1	1	1	1	1	1	1	1	1	1	1	1	1	1
chr19_3644959	cfDNA-Trim-1	1	1	1	1	1	0	0	1	0	0	0	0	0	0	0	0	1	1	0	1	1	1	0	0	1	1	60	0	70	1	1	1	1	0	1	0	1	0	0	0	1	1	1	0	1	1	1	1
chr19_4095501	cfDNA-Trim-1	0	1	1	1	1	1	1	1	1	1	0	1	1	0	0	0	1	1	1	1	1	1	0	1	0	1	90	33.3333	80	1	1	1	0	0	1	1	1	0	1	1	1	1	1	0	1	1	1	1
chr19_4099613	cfDNA-Trim-1	1	1	0	1	0	1	1	0	0	1	0	0	0	0	0	0	0	1	1	1	0	0	1	1	0	0	60	0	50	1	1	1	1	0	1	1	1	1	1	1	1	1	1	1	1	1	1	1
chr19_4361779	cfDNA-Trim-1	1	1	1	0	1	1	1	1	1	1	0	0	0	0	0	1	1	1	0	0	0	1	1	1	1	0	90	16.6667	60	1	1	1	1	1	1	1	1	1	1	1	1	1	1	1	1	1	1	1
chr19_5143987	cfDNA-Trim-1	1	1	1	1	1	1	1	1	1	1	0	0	0	0	0	0	0	0	0	0	0	0	0	0	0	1	100	0	10	1	1	1	1	1	1	1	1	1	1	1	1	1	1	0	1	0	1	1
chr19_5932476	cfDNA-Trim-1	1	1	1	1	1	0	1	1	1	1	0	0	0	0	1	0	1	1	0	1	1	1	1	1	0	1	90	16.6667	80	1	1	1	1	1	1	1	1	0	0	1	1	1	1	1	0	1	1	0
chr19_7555277	cfDNA-Trim-1	1	1	1	1	1	1	1	1	1	1	0	0	0	0	0	0	0	0	0	0	0	0	0	0	0	0	100	0	0	1	1	1	1	1	1	1	1	1	0	1	1	1	1	1	1	1	1	1
chr19_7617335	cfDNA-Trim-1	1	1	1	1	1	1	1	1	0	1	0	0	0	0	1	1	1	1	0	1	1	1	1	1	1	1	90	33.3333	90	1	1	1	1	1	1	1	1	1	1	1	1	1	1	0	1	1	1	1
chr19_7621729	cfDNA-Trim-1	1	1	0	0	1	1	1	0	1	1	0	1	0	0	0	0	1	1	1	1	1	1	1	1	1	1	70	16.6667	100	1	1	1	1	0	1	1	1	0	1	1	1	1	1	1	0	1	1	0
chr19_7909183	cfDNA-Trim-1	1	1	1	0	1	1	0	1	1	1	0	0	1	0	0	0	1	1	1	1	0	1	1	1	1	1	80	16.6667	90	1	1	1	1	1	1	1	1	1	1	1	1	1	1	1	1	1	1	1
chr19_8499725	cfDNA-Trim-1	1	1	1	1	1	1	1	1	1	1	0	0	0	1	0	0	1	1	1	1	0	1	1	0	1	0	100	16.6667	70	1	1	1	1	0	1	0	1	1	0	0	1	1	1	0	1	1	1	0
chr19_9914165	cfDNA-Trim-1	1	1	1	1	1	1	1	1	1	1	0	0	0	0	0	1	1	1	1	1	1	1	1	1	1	1	100	16.6667	100	0	0	0	0	0	0	0	0	0	0	0	0	0	0	0	0	0	0	0
chr19_10467459	cfDNA-Trim-1	1	0	0	1	1	0	1	1	1	1	0	0	0	0	0	0	0	0	0	0	0	0	0	0	0	0	70	0	0	1	0	1	1	0	0	0	0	0	0	0	0	1	0	0	0	0	0	0
chr19_10699507	HBD-Ref-3-Female	0	0	0	0	0	0	0	0	0	0	0	1	1	1	1	1	0	0	0	0	0	0	0	0	0	0	0	83.3333	0	0	0	0	0	0	0	0	0	0	0	0	0	0	0	0	0	0	0	0
chr19_11648145	HBD-Ref-3-Female	0	0	0	0	0	0	0	0	0	0	0	1	1	1	1	1	0	0	0	0	0	0	0	0	0	0	0	83.3333	0	0	0	0	0	0	0	0	0	0	0	0	0	0	0	0	0	0	0	0
chr19_15425921	cfDNA-Trim-1	1	1	1	0	0	1	0	0	0	1	0	0	0	0	0	0	1	0	0	1	0	1	0	0	0	0	50	0	30	1	0	1	1	0	1	1	0	0	0	0	1	1	1	0	1	1	1	1
chr19_17656380	HBD-Ref-3-Female	0	0	1	0	0	0	0	0	0	1	1	1	1	1	0	1	0	1	1	1	1	1	1	1	1	1	20	83.3333	90	1	1	1	1	0	0	1	0	0	0	0	1	0	1	1	1	0	0	1
chr19_24196551	HBD-Ref-3-Female	0	0	1	0	0	0	0	0	0	0	1	1	1	1	1	1	0	0	0	0	0	0	0	0	0	0	10	100	0	0	0	0	0	0	0	0	0	0	0	0	0	0	0	0	0	0	0	0
chr19_30443933	cfDNA-Trim-1	1	1	1	1	1	1	1	1	1	1	0	0	0	0	0	0	0	0	0	0	0	0	0	0	0	0	100	0	0	1	1	1	1	1	1	1	1	1	1	1	1	1	1	1	1	1	1	1
chr19_36257042	cfDNA-Trim-1	0	0	1	1	1	1	1	1	1	0	0	0	0	0	0	0	0	0	0	0	0	0	0	0	0	0	70	0	0	0	1	1	1	0	0	0	0	0	0	0	0	1	0	0	1	1	0	0
chr19_36257317	cfDNA-Trim-1	1	1	1	1	1	1	1	1	1	1	0	0	0	0	0	1	1	0	0	0	0	0	0	0	0	0	100	16.6667	10	1	1	1	1	1	1	1	1	1	1	1	1	1	1	1	1	1	1	1
chr19_36287309	cfDNA-Trim-1	1	1	1	1	1	1	1	1	1	1	0	0	0	0	0	0	1	1	1	0	0	1	1	1	0	1	100	0	70	1	1	1	1	1	1	1	1	1	1	1	1	1	1	1	1	1	1	1
chr19_36299096	cfDNA-Trim-1	1	1	1	1	0	1	1	1	1	1	0	0	0	0	0	1	1	1	0	0	0	0	0	0	0	0	90	16.6667	20	1	1	1	1	1	1	1	1	1	1	1	1	1	1	1	1	1	1	1
chr19_36299969	cfDNA-Trim-1	1	1	1	1	1	1	1	1	1	1	0	0	0	0	1	1	1	1	1	1	1	1	1	1	1	1	100	33.3333	100	1	1	1	1	1	1	1	1	1	1	1	1	1	1	1	1	1	1	1
chr19_38083135	cfDNA-Trim-1	1	1	0	0	1	1	1	1	0	1	0	0	0	0	0	0	0	0	0	0	0	0	0	0	0	0	70	0	0	1	1	1	1	1	1	1	1	0	0	1	1	1	0	0	1	0	1	1
chr19_38360782	HBD-Ref-3-Female	0	0	0	0	0	0	0	0	0	0	1	1	1	1	1	1	0	0	0	0	0	0	0	0	0	0	0	100	0	0	0	0	0	0	0	0	0	0	0	0	0	0	0	0	0	0	0	0
chr19_41696857	HBD-Ref-3-Female	0	0	0	0	0	0	0	0	0	0	1	1	1	1	1	1	0	0	0	0	0	0	0	0	0	0	0	100	0	0	0	0	0	0	0	0	0	0	0	0	0	0	0	0	0	0	0	0
chr19_45553432	cfDNA-Trim-1	0	1	1	1	1	1	1	1	1	1	0	0	0	0	0	0	0	0	0	1	0	0	1	0	0	1	90	0	30	1	1	1	1	0	1	1	1	1	1	1	1	1	1	0	1	1	1	1
chr19_45553937	cfDNA-Trim-1	1	0	1	1	1	1	1	1	0	1	0	0	0	0	0	0	0	1	0	1	0	1	1	1	1	0	80	0	60	1	0	1	1	0	0	0	0	0	1	1	0	1	0	0	0	0	0	0
chr19_46040376	HBD-Ref-3-Female	0	0	0	0	0	0	0	0	0	0	1	0	1	0	0	1	0	1	0	0	1	0	0	0	1	1	0	50	40	0	1	0	0	0	0	0	0	0	0	0	0	0	0	0	0	0	1	0
chr19_47072046	cfDNA-Trim-1	1	1	0	1	1	1	1	1	1	1	1	0	0	0	0	0	1	1	1	1	1	1	1	1	1	1	90	16.6667	100	1	1	1	1	1	1	1	1	1	1	1	1	1	1	1	1	1	1	1
chr19_48443215	cfDNA-Trim-1	0	1	1	1	1	0	1	1	1	0	0	0	0	0	1	0	1	1	0	1	1	1	1	1	1	1	70	16.6667	90	0	0	0	0	0	0	0	0	0	0	0	0	0	0	0	0	0	0	0
chr19_48443375	cfDNA-Trim-1	1	1	1	1	1	1	1	1	1	0	0	0	0	0	0	0	1	1	1	1	1	1	1	1	1	1	90	0	100	0	0	0	0	0	0	0	0	0	0	0	0	0	0	0	0	0	0	0
chr19_51181172	cfDNA-Trim-1	1	1	1	1	1	1	1	0	1	1	0	0	0	1	0	0	1	1	1	1	1	0	1	0	1	1	90	16.6667	80	1	1	1	1	1	1	1	1	1	1	1	1	1	1	1	1	1	1	1
chr19_51181730	cfDNA-Trim-1	1	1	1	0	1	1	1	1	1	1	0	0	0	0	0	0	0	0	0	0	0	0	0	0	0	0	90	0	0	1	1	1	1	0	1	1	0	0	0	1	1	1	1	0	1	1	1	0
chr19_55096879	cfDNA-Trim-1	1	1	1	1	1	1	1	0	1	1	0	0	0	0	0	0	1	0	0	1	1	1	0	1	0	0	90	0	50	1	1	1	1	1	1	1	1	1	1	1	1	1	1	1	1	1	1	1
chr19_55097615	cfDNA-Trim-1	1	1	1	1	1	1	1	1	1	1	0	0	0	0	1	1	1	1	1	1	1	1	0	1	0	0	100	33.3333	70	1	1	1	1	1	1	1	1	1	1	1	1	1	1	1	1	1	1	1
chr19_55679216	cfDNA-Trim-1	0	1	1	1	1	1	1	1	0	1	0	0	0	0	1	1	1	1	0	1	1	1	1	1	1	1	80	33.3333	90	1	1	1	1	1	0	1	1	0	1	1	1	1	1	1	1	1	1	1
chr19_55851237	cfDNA-Trim-1	1	1	1	0	0	1	1	1	1	1	0	0	0	0	0	0	0	0	0	0	0	0	0	0	0	0	80	0	0	0	0	0	0	1	1	1	1	1	1	1	1	1	0	1	1	1	1	1
chr2_10213	cfDNA-Trim-1	1	1	1	1	1	1	1	1	1	1	0	0	0	0	0	0	0	0	0	0	0	0	0	0	0	0	100	0	0	0	1	0	1	1	1	1	1	1	1	1	1	1	1	1	1	1	1	1
chr2_1167461	cfDNA-Trim-1	1	1	1	1	1	1	1	1	1	1	0	0	1	0	0	1	1	1	1	1	1	1	1	1	1	1	100	33.3333	100	1	1	1	1	1	1	1	1	1	0	1	1	1	1	1	1	1	1	1
chr2_1565419	cfDNA-Trim-1	1	1	1	0	0	1	1	1	0	1	0	0	0	0	0	0	0	1	0	1	0	1	0	0	0	0	70	0	30	1	1	1	1	1	1	1	1	1	1	1	1	1	1	0	1	1	1	1
chr2_3180944	cfDNA-Trim-1	0	1	1	1	1	1	1	1	1	1	0	0	0	0	0	0	1	1	1	1	1	1	1	1	1	1	90	0	100	0	1	1	0	0	0	0	0	0	1	0	1	1	0	0	0	0	1	0
chr2_6237322	cfDNA-Trim-1	1	1	1	0	1	1	1	1	1	1	0	0	0	0	0	0	0	0	0	0	0	0	0	0	0	0	90	0	0	0	0	0	0	1	1	1	1	1	1	1	1	1	1	1	1	1	1	1
chr2_44928000	cfDNA-Trim-1	1	1	1	1	1	1	1	1	1	1	0	0	0	0	0	0	1	1	1	1	1	1	1	1	1	1	100	0	100	0	0	0	0	0	0	0	0	0	0	0	0	0	0	0	0	0	0	0
chr2_62505407	cfDNA-Trim-1	1	1	1	1	1	1	1	1	1	0	0	0	0	0	0	0	1	1	1	1	1	1	1	1	1	1	90	0	100	0	0	0	0	0	0	0	0	0	0	0	0	0	0	0	0	0	0	0
chr2_68722469	HBD-Ref-3-Female	0	0	0	0	0	0	0	0	0	0	1	1	1	1	1	1	0	0	0	0	0	0	0	0	0	0	0	100	0	0	0	0	0	0	0	0	0	0	0	0	0	0	0	0	0	0	0	0
chr2_81195394	cfDNA-Trim-1	1	0	1	0	1	1	1	1	1	0	0	0	0	0	0	0	0	0	0	0	0	1	0	0	0	0	70	0	10	1	1	1	1	0	1	0	1	0	0	1	1	1	1	0	0	0	1	0
chr2_86850721	HBD-Ref-3-Female	0	0	0	0	0	0	0	0	1	0	1	1	1	1	1	1	0	0	0	0	0	0	0	0	0	0	10	100	0	0	0	0	0	0	0	0	0	0	0	0	0	0	0	0	0	0	0	0
chr2_86941699	cfDNA-Trim-1	1	1	1	1	1	1	1	1	1	1	0	0	0	0	0	1	0	0	1	1	1	1	1	1	1	0	100	16.6667	70	1	1	1	0	1	1	0	0	0	0	0	1	1	1	1	1	1	1	1
chr2_91511049	cfDNA-Trim-1	1	1	1	1	0	1	0	1	1	1	0	0	0	0	0	0	0	1	0	0	0	0	1	0	0	0	80	0	20	1	1	1	1	1	1	1	1	1	1	1	1	1	1	1	1	1	1	1
chr2_91516549	cfDNA-Trim-1	1	1	1	1	1	1	1	1	1	1	0	0	0	0	0	0	0	0	0	0	0	0	0	0	0	0	100	0	0	1	1	1	1	1	1	1	1	1	1	1	1	1	1	1	1	1	1	1
chr2_91519957	cfDNA-Trim-1	1	1	1	1	1	1	1	1	1	1	0	0	0	0	0	0	0	0	0	0	0	0	0	0	0	0	100	0	0	1	1	1	1	1	1	1	1	1	1	1	1	1	1	1	1	1	1	1
chr2_109225657	HBD-Ref-3-Female	0	0	0	0	0	0	0	0	0	0	1	1	1	1	1	0	0	0	0	0	0	0	0	0	0	0	0	83.3333	0	0	0	0	0	0	0	0	0	0	0	0	0	0	0	0	0	0	0	0
chr2_127075908	cfDNA-Trim-1	1	1	1	1	1	1	1	1	1	1	0	0	1	0	0	0	0	0	0	0	0	0	0	0	0	0	100	16.6667	0	1	0	1	0	1	1	0	1	1	0	1	1	0	1	0	1	0	1	1
chr2_128268828	cfDNA-Trim-1	1	1	0	1	1	0	1	1	1	1	0	0	0	0	0	0	0	1	1	1	1	0	1	0	0	0	80	0	50	1	1	1	1	0	1	1	0	0	0	1	1	1	1	0	1	1	1	1
chr2_156802582	HBD-Ref-3-Female	0	0	0	0	0	0	0	0	0	0	1	0	1	1	1	1	0	0	0	0	0	0	0	0	0	0	0	83.3333	0	0	0	0	0	0	0	0	0	0	0	0	0	0	0	0	0	0	0	0
chr2_206172609	cfDNA-Trim-1	1	1	1	1	0	1	1	1	1	1	0	0	0	1	0	0	0	0	0	0	0	0	0	0	0	0	90	16.6667	0	0	0	0	0	0	0	0	0	0	0	0	0	0	0	0	0	0	0	0
chr2_206172891	cfDNA-Trim-1	1	0	1	1	0	1	1	1	1	1	0	0	0	0	0	0	0	0	0	0	0	0	0	0	0	0	80	0	0	0	0	0	0	0	0	0	0	0	0	0	0	0	0	0	0	0	0	0
chr2_212832117	cfDNA-Trim-1	1	1	1	1	0	1	1	1	1	1	0	0	0	0	0	0	1	0	0	1	0	1	0	0	0	0	90	0	30	1	1	1	1	1	1	1	1	1	1	1	1	1	1	1	1	1	1	1
chr2_240888141	cfDNA-Trim-1	1	1	1	1	1	1	1	1	1	1	0	1	0	0	0	0	0	1	0	1	0	0	1	0	0	0	100	16.6667	30	1	1	1	1	1	1	1	1	1	1	1	1	1	1	1	1	1	1	1
chr20_278035	cfDNA-Trim-1	1	1	1	1	1	1	1	1	1	1	0	0	0	0	0	1	0	0	0	0	0	0	0	0	0	0	100	16.6667	0	0	0	0	1	1	1	1	1	1	1	1	1	0	1	1	1	1	1	1
chr20_2821748	cfDNA-Trim-1	1	1	1	1	1	1	1	1	1	1	0	0	0	1	0	0	0	0	0	0	0	0	0	0	0	0	100	16.6667	0	0	0	0	0	0	0	0	0	0	0	0	0	0	0	0	0	0	0	0
chr20_18197725	HBD-Ref-3-Female	0	0	0	0	0	0	0	0	0	0	1	0	1	1	1	0	0	0	0	0	0	0	0	0	0	0	0	66.6667	0	0	0	1	0	0	0	0	0	0	0	0	0	0	0	0	0	0	0	0
chr20_29297988	cfDNA-Trim-1	1	0	0	1	0	1	1	0	1	1	0	0	0	0	0	0	0	0	1	0	0	0	0	0	1	0	60	0	20	1	1	1	1	1	1	1	1	0	1	1	1	1	1	1	1	1	1	1
chr20_29303187	cfDNA-Trim-1	1	1	1	1	1	1	1	1	1	1	0	0	0	0	0	0	1	1	1	1	1	1	1	1	1	1	100	0	100	1	1	1	1	1	1	1	1	1	1	1	1	1	1	1	1	1	1	1
chr20_29749517	cfDNA-Trim-1	0	1	1	1	1	1	1	1	1	1	0	0	0	0	0	0	1	0	1	1	1	1	1	1	1	0	90	0	80	1	1	1	1	0	1	1	1	1	1	1	1	1	1	0	1	1	1	1
chr20_41364586	HBD-Ref-3-Female	0	0	0	0	0	0	0	0	0	0	0	0	1	1	0	1	0	0	0	0	0	0	0	0	0	0	0	50	0	1	0	0	0	0	0	0	0	0	0	0	0	0	0	0	0	0	0	0
chr20_49234127	cfDNA-Trim-1	0	1	1	1	0	1	1	1	1	1	0	0	0	1	0	0	1	1	1	1	0	1	1	1	1	1	80	16.6667	90	1	1	1	1	1	1	1	1	1	1	1	1	1	1	1	1	1	1	1
chr20_61977335	cfDNA-Trim-1	1	1	1	1	1	1	1	1	1	1	0	0	0	0	0	0	1	1	1	1	1	1	0	1	1	1	100	0	90	1	1	1	1	1	1	1	1	1	1	1	1	1	1	1	1	1	1	1
chr20_62212422	cfDNA-Trim-1	1	1	1	1	1	1	1	1	1	1	0	0	0	1	0	0	1	1	0	1	0	1	1	0	1	0	100	16.6667	60	1	1	1	1	1	1	1	1	1	1	1	1	1	1	1	1	1	1	1
chr20_62350805	cfDNA-Trim-1	1	1	1	1	1	1	1	0	1	1	0	0	0	0	0	1	0	1	0	0	1	0	0	0	0	0	90	16.6667	20	0	1	1	1	1	1	1	1	1	1	0	1	1	1	0	1	1	1	1
chr20_62351065	cfDNA-Trim-1	1	1	1	1	0	1	1	1	1	1	0	0	0	0	0	0	0	0	1	1	1	0	0	0	1	0	90	0	40	1	1	1	1	1	1	1	1	1	1	1	1	1	1	1	1	1	1	1
chr20_62988973	HBD-Ref-3-Female	1	0	0	0	0	0	0	0	0	0	1	1	1	1	1	1	0	0	0	0	0	0	0	0	0	0	10	100	0	0	0	0	0	0	0	1	0	0	0	0	0	0	0	0	0	1	0	0
chr20_63348749	cfDNA-Trim-1	0	0	1	1	1	1	1	1	1	1	0	0	0	1	1	0	0	0	0	0	0	0	0	0	0	0	80	33.3333	0	1	1	1	1	1	1	1	1	0	1	1	1	1	1	1	1	1	1	1
chr20_63562303	cfDNA-Trim-1	1	1	1	1	1	1	1	1	1	1	0	0	0	1	0	1	0	0	0	0	0	0	0	1	0	0	100	33.3333	10	1	1	1	1	1	1	1	1	1	1	1	1	1	1	1	1	1	1	1
chr20_63563158	cfDNA-Trim-1	1	1	1	1	0	0	1	1	1	1	0	0	0	0	0	1	0	0	0	0	0	0	0	0	0	0	80	16.6667	0	1	1	1	1	1	1	1	1	1	1	1	1	1	1	1	1	1	1	1
chr20_63861703	cfDNA-Trim-1	1	1	1	1	0	1	1	1	1	1	0	0	0	1	0	0	1	0	1	0	0	0	1	1	1	0	90	16.6667	50	1	1	1	0	1	1	1	1	1	1	1	1	1	1	1	1	1	1	1
chr20_63862601	cfDNA-Trim-1	1	0	1	0	1	1	1	1	1	0	0	0	0	0	0	0	0	0	0	0	0	0	0	0	0	1	70	0	10	1	1	1	1	1	1	1	1	1	1	1	1	1	1	1	1	1	1	1
chr20_64235097	cfDNA-Trim-1	1	1	1	1	1	1	1	1	1	1	0	0	0	0	0	0	1	0	0	1	0	1	1	1	0	1	100	0	60	1	1	1	1	1	1	1	1	1	1	1	1	1	1	1	1	1	1	1
chr20_64316493	cfDNA-Trim-1	1	1	1	1	0	1	1	1	1	1	0	0	0	0	0	0	1	1	1	1	1	1	1	1	1	1	90	0	100	0	0	0	0	0	0	0	0	0	0	0	0	0	0	0	0	0	0	0
chr20_KI270870v1_alt_143688	cfDNA-Trim-1	1	1	1	1	1	1	1	1	1	1	0	0	0	0	0	0	0	0	0	1	0	1	1	1	0	1	100	0	50	1	1	1	1	1	1	1	1	1	1	1	1	1	1	1	1	1	1	1
chr21_37962487	HBD-Ref-3-Female	0	0	0	1	0	0	0	0	0	0	1	1	1	1	1	1	0	0	0	0	0	0	0	0	0	0	10	100	0	0	0	0	0	0	0	0	0	0	0	0	0	0	0	0	0	0	0	0
chr21_42847540	cfDNA-Trim-1	1	1	1	1	1	1	1	1	1	1	0	0	0	0	0	0	1	1	0	1	0	1	1	1	0	0	100	0	60	1	1	1	1	1	1	1	1	1	1	1	1	1	1	1	1	1	1	1
chr21_44332547	cfDNA-Trim-1	1	1	0	1	1	1	1	1	1	0	0	0	0	0	0	1	0	0	0	1	0	0	0	0	1	0	80	16.6667	20	1	1	1	1	1	1	1	1	1	0	1	1	1	1	1	1	1	1	1
chr21_44885881	cfDNA-Trim-1	1	1	0	0	1	0	1	1	1	1	0	1	0	0	0	0	0	0	1	0	1	0	0	0	0	0	70	16.6667	20	1	1	0	0	0	0	0	0	0	1	0	1	1	1	0	1	0	1	1
chr21_45282376	cfDNA-Trim-1	1	1	1	1	1	1	1	0	1	1	0	0	0	0	0	0	0	0	0	0	0	0	0	0	0	0	90	0	0	0	1	0	1	1	1	0	0	0	1	0	0	1	1	0	0	0	1	1
chr21_45283297	cfDNA-Trim-1	0	1	1	1	0	1	0	1	1	0	0	0	0	0	0	0	1	0	1	0	0	0	1	0	0	0	60	0	30	1	1	1	1	0	1	0	0	0	1	1	0	1	1	0	1	1	1	1
chr21_45472412	cfDNA-Trim-1	1	1	0	1	1	1	1	1	1	1	0	0	0	0	0	0	0	0	0	0	0	0	0	0	0	0	90	0	0	1	1	1	1	0	1	0	1	0	0	1	1	1	1	0	1	0	1	1
chr21_46010054	cfDNA-Trim-1	1	1	1	1	1	1	1	1	1	1	0	0	0	0	0	0	0	0	0	0	0	0	1	0	0	0	100	0	10	1	1	1	1	1	1	1	1	1	1	1	1	1	1	1	1	1	1	1
chr22_17817628	cfDNA-Trim-1	1	1	1	1	0	1	0	0	1	1	1	0	0	0	0	0	1	1	1	0	1	1	1	1	1	1	70	16.6667	90	1	1	1	1	1	1	1	1	1	0	1	1	1	1	0	1	1	1	1
chr22_19202420	cfDNA-Trim-1	1	1	1	0	1	1	1	0	0	1	0	0	0	0	0	0	1	1	1	1	0	1	1	1	1	1	70	0	90	1	1	1	1	1	1	1	1	0	0	1	1	1	1	1	1	0	1	0
chr22_19724833	cfDNA-Trim-1	1	0	1	0	1	1	1	1	1	1	0	0	1	0	0	0	0	0	0	0	0	0	0	0	0	1	80	16.6667	10	1	1	1	1	1	1	1	1	1	1	1	1	1	1	1	1	0	1	1
chr22_19725710	cfDNA-Trim-1	0	1	0	1	1	0	1	1	1	1	0	0	0	0	0	0	0	0	0	0	0	0	0	0	0	0	70	0	0	1	1	1	1	1	1	1	1	1	1	1	1	1	1	1	1	1	1	1
chr22_19727191	cfDNA-Trim-1	0	0	1	1	1	1	1	0	0	1	0	0	0	0	0	0	0	0	0	0	0	0	0	0	0	0	60	0	0	1	1	1	1	1	1	1	1	1	1	1	1	1	1	1	1	1	1	1
chr22_19876172	cfDNA-Trim-1	1	1	1	1	1	1	1	1	1	1	1	0	0	0	0	0	1	1	1	1	1	1	1	1	1	1	100	16.6667	100	1	1	1	1	1	1	1	1	1	1	1	1	1	1	1	1	1	1	1
chr22_20354948	cfDNA-Trim-1	1	1	1	1	1	1	1	1	1	1	0	0	0	0	0	0	0	0	0	0	0	0	0	0	0	0	100	0	0	1	1	1	1	1	1	1	1	1	1	1	1	1	1	1	1	1	1	1
chr22_36505432	cfDNA-Trim-1	1	0	1	1	1	1	1	1	1	1	0	0	0	0	1	0	1	0	0	1	0	1	1	0	1	0	90	16.6667	50	1	1	1	1	1	1	1	1	1	1	1	1	1	1	1	1	1	1	1
chr22_37567919	cfDNA-Trim-1	1	1	1	1	1	0	1	1	1	1	1	0	0	0	0	0	1	0	1	1	1	1	1	1	0	1	90	16.6667	80	1	1	1	1	0	1	1	1	1	0	1	1	1	1	0	1	1	1	1
chr22_38580862	HBD-Ref-3-Female	0	0	0	0	0	0	0	0	0	0	0	1	1	1	1	1	0	0	0	0	0	0	0	0	0	0	0	83.3333	0	0	0	0	0	0	0	0	0	0	0	0	0	0	0	0	0	0	0	0
chr22_40746562	cfDNA-Trim-1	1	0	1	1	1	0	1	1	1	1	0	0	0	0	0	0	0	0	0	0	0	0	0	0	0	0	80	0	0	1	0	0	1	0	0	0	0	0	0	0	0	0	0	0	0	0	0	0
chr22_43059244	HBD-Ref-3-Female	0	0	0	0	0	0	0	0	0	0	1	0	1	1	1	1	0	0	0	0	0	0	0	0	0	0	0	83.3333	0	0	0	0	0	0	0	0	0	0	0	0	0	0	0	0	0	0	0	0
chr22_47170721	cfDNA-Trim-1	1	0	1	1	1	1	1	1	1	1	0	1	0	0	0	0	1	0	1	1	1	1	1	1	1	1	90	16.6667	90	1	1	1	1	1	1	1	1	1	1	1	1	1	1	1	1	1	1	1
chr22_48666808	cfDNA-Trim-1	1	1	1	1	1	1	1	1	1	1	0	0	0	0	0	1	0	0	0	0	0	0	0	0	0	0	100	16.6667	0	1	1	1	1	0	1	1	1	1	1	1	1	1	1	0	1	1	1	1
chr22_49154941	cfDNA-Trim-1	1	1	1	1	1	1	1	1	1	1	0	1	1	0	1	0	1	0	1	1	1	0	1	1	1	1	100	50	80	1	1	1	1	1	1	1	1	1	1	1	1	1	1	1	1	1	1	1
chr22_49155829	cfDNA-Trim-1	1	1	1	0	0	0	1	0	1	1	0	0	0	0	0	0	1	1	1	1	1	1	1	1	1	1	60	0	100	1	1	1	1	1	1	1	1	1	1	0	1	1	1	1	1	1	1	1
chr22_49879980	cfDNA-Trim-1	0	1	1	1	1	1	0	1	1	1	0	0	0	0	1	0	1	1	1	1	1	1	1	1	1	1	80	16.6667	100	1	1	1	1	0	1	1	1	1	1	1	1	1	1	0	1	0	1	1
chr22_50317118	cfDNA-Trim-1	0	1	1	1	0	1	1	0	1	1	1	1	0	0	0	0	0	0	1	0	1	1	1	0	0	0	70	33.3333	40	1	1	1	1	1	1	1	1	1	0	1	1	1	1	1	1	0	1	1
chr22_50317286	cfDNA-Trim-1	1	1	1	1	1	0	1	1	1	1	0	1	0	0	0	1	0	0	0	0	0	0	0	0	0	0	90	33.3333	0	1	1	1	1	1	1	1	1	1	1	1	1	1	1	1	1	1	1	1
chr22_50505364	cfDNA-Trim-1	1	1	1	0	1	1	1	0	1	1	0	0	0	1	0	0	1	1	1	1	1	1	1	1	0	1	80	16.6667	90	1	1	1	1	1	1	1	1	1	1	1	1	1	1	1	1	1	1	1
chr22_50506242	cfDNA-Trim-1	0	1	1	1	1	1	1	1	1	1	0	0	0	0	0	0	0	0	0	0	0	0	0	0	0	0	90	0	0	1	1	1	0	0	1	0	0	0	0	1	1	1	1	0	1	0	1	0
chr2_KI270776v1_alt_113541	cfDNA-Trim-1	1	1	1	0	1	1	1	1	1	1	0	1	0	0	0	0	0	0	0	1	1	0	1	1	1	1	90	16.6667	60	1	1	1	1	1	1	1	1	1	1	1	1	1	1	1	1	1	1	1
chr3_12666785	HBD-Ref-3-Female	0	0	0	0	0	0	0	1	0	0	1	1	1	1	1	1	0	0	0	0	0	0	0	0	0	0	10	100	0	0	0	0	0	0	0	0	0	0	0	0	0	0	0	0	0	0	0	0
chr3_12906687	cfDNA-Trim-1	1	1	1	0	0	1	1	1	1	0	0	1	0	0	0	0	1	1	1	1	1	1	1	1	1	1	70	16.6667	100	1	1	1	1	1	1	1	1	0	0	1	1	1	1	0	1	1	1	1
chr3_12942748	cfDNA-Trim-1	1	0	1	1	0	0	1	1	0	0	0	0	0	0	0	0	0	1	1	1	0	1	1	0	0	0	50	0	50	1	1	0	1	0	1	0	0	0	0	0	1	1	0	0	0	0	1	1
chr3_13402942	HBD-Ref-3-Female	0	0	0	0	0	0	0	1	1	0	1	1	1	1	1	1	0	0	0	0	0	0	0	0	0	0	20	100	0	0	0	0	0	0	0	0	0	0	0	0	0	0	0	0	0	0	0	0
chr3_44579752	cfDNA-Trim-1	1	1	1	1	1	0	1	0	1	1	0	0	0	0	0	0	1	1	1	1	1	1	1	1	1	1	80	0	100	1	1	1	1	1	1	1	1	0	0	1	1	1	1	0	1	0	1	1
chr3_48095595	HBD-Ref-3-Female	0	0	0	0	0	0	0	0	0	0	1	1	1	1	1	1	0	0	0	0	0	0	0	0	0	0	0	100	0	0	0	0	0	0	0	0	0	0	0	0	0	0	0	0	0	0	0	0
chr3_49866565	HBD-Ref-3-Female	0	0	0	0	0	0	0	0	0	0	1	1	1	1	1	1	0	0	0	0	0	0	0	0	0	0	0	100	0	0	0	0	0	0	0	0	0	0	0	0	0	0	0	0	0	0	0	0
chr3_64263277	HBD-Ref-3-Female	0	0	0	0	0	1	0	0	0	0	1	1	1	1	1	1	0	0	0	0	0	0	0	0	0	0	10	100	0	0	0	0	0	0	0	0	0	0	0	0	0	0	0	0	0	0	0	0
chr3_155630599	HBD-Ref-3-Female	0	0	0	0	0	0	0	0	0	0	1	1	1	1	1	1	0	0	0	0	0	0	0	0	0	0	0	100	0	0	0	0	0	0	0	0	0	0	0	0	0	0	0	0	0	0	0	0
chr3_167017675	cfDNA-Trim-1	0	1	1	1	1	1	1	1	1	1	0	0	0	0	0	0	0	1	1	0	1	0	0	0	1	0	90	0	40	1	1	1	1	0	0	0	1	1	1	1	1	1	1	0	1	1	1	1
chr3_183955957	cfDNA-Trim-1	1	1	1	1	1	1	1	1	1	1	0	0	0	0	0	0	1	1	0	1	1	1	0	1	1	0	100	0	70	1	1	1	1	1	1	1	1	1	1	1	1	1	1	1	1	1	1	1
chr3_186736814	HBD-Ref-3-Female	0	0	0	0	0	0	0	0	0	0	1	1	1	1	1	1	0	0	0	0	0	0	0	0	0	0	0	100	0	0	0	0	0	0	0	0	0	0	0	0	0	0	0	0	0	0	0	0
chr3_195064880	cfDNA-Trim-1	1	1	1	1	1	1	1	1	1	1	0	0	1	0	0	0	0	1	0	0	1	1	0	0	1	1	100	16.6667	50	1	1	1	1	1	1	1	1	1	1	1	1	1	1	1	1	1	1	1
chr3_197050290	cfDNA-Trim-1	1	0	1	0	0	1	1	1	0	1	0	0	0	0	0	0	1	1	1	1	0	0	0	1	1	1	60	0	70	0	0	1	1	1	0	1	1	1	1	1	1	1	0	1	0	0	0	0
chr4_11523	cfDNA-Trim-1	1	1	0	1	1	1	1	1	0	1	0	0	0	0	0	1	0	0	0	0	0	0	0	0	0	0	80	16.6667	0	1	1	1	1	1	1	1	1	1	1	1	1	1	1	1	1	1	1	1
chr4_535120	cfDNA-Trim-1	1	1	1	1	1	1	1	1	1	1	1	0	0	0	1	1	1	1	1	1	1	1	1	1	1	1	100	50	100	1	1	1	1	1	1	1	1	1	1	1	1	1	1	1	1	1	1	1
chr4_848394	cfDNA-Trim-1	1	1	1	1	1	1	1	1	1	1	1	0	0	0	0	1	1	1	0	1	1	1	1	1	1	1	100	33.3333	90	1	1	1	1	1	1	1	1	0	1	1	1	1	1	1	1	1	1	1
chr4_888004	cfDNA-Trim-1	1	1	1	1	1	1	1	1	1	1	1	0	0	0	0	0	1	1	1	1	1	1	1	1	1	1	100	16.6667	100	1	1	1	1	1	1	1	1	1	1	1	1	1	1	1	1	1	1	1
chr4_888705	cfDNA-Trim-1	1	1	1	1	1	1	1	1	1	1	1	0	0	0	0	0	1	1	0	1	1	1	1	1	1	1	100	16.6667	90	1	1	1	1	1	1	1	1	1	1	1	1	1	1	1	1	1	1	1
chr4_904719	cfDNA-Trim-1	1	1	1	1	1	1	1	1	1	1	0	0	0	0	1	0	1	0	0	0	0	1	0	1	1	0	100	16.6667	40	1	1	1	1	1	1	1	1	1	1	1	1	1	1	1	1	1	1	1
chr4_1988787	HBD-Ref-3-Female	0	0	0	0	0	0	0	1	0	1	1	1	1	1	1	0	1	1	1	1	1	1	1	1	1	1	20	83.3333	100	1	1	1	1	1	1	0	1	1	1	0	0	0	0	1	1	0	0	0
chr4_8227257	cfDNA-Trim-1	1	1	1	1	1	1	1	1	1	1	0	0	0	0	0	0	0	1	0	1	0	1	1	1	1	1	100	0	70	1	1	1	1	0	1	1	1	0	0	1	1	1	1	0	1	0	1	1
chr4_25505368	cfDNA-Trim-1	1	1	0	1	1	1	0	1	1	1	0	0	0	0	0	0	0	1	0	0	0	1	0	0	0	1	80	0	30	1	1	1	1	1	1	0	1	1	1	1	1	1	1	1	1	1	1	1
chr4_33223111	HBD-Ref-3-Female	0	0	0	0	0	0	0	0	0	0	1	1	1	1	1	1	0	0	0	0	0	0	0	0	0	0	0	100	0	0	0	0	0	0	0	0	0	0	0	0	0	0	0	0	0	0	0	0
chr4_55241643	cfDNA-Trim-1	1	1	0	1	1	1	1	1	1	1	0	0	0	0	0	0	0	0	0	0	0	0	0	0	0	0	90	0	0	0	0	0	0	0	0	0	0	0	0	0	0	0	0	0	0	0	0	0
chr4_84496732	cfDNA-Trim-1	0	1	1	1	1	1	1	1	1	1	0	0	0	0	0	0	1	1	1	1	1	1	1	1	1	1	90	0	100	0	0	0	0	0	0	0	0	0	0	0	0	0	0	0	0	0	0	0
chr4_89091200	HBD-Ref-3-Female	0	0	0	0	0	0	0	0	0	0	1	1	1	1	1	1	0	0	0	0	0	0	0	0	0	0	0	100	0	0	0	0	0	0	0	0	0	0	0	0	0	0	0	0	0	0	0	0
chr4_98247989	HBD-Ref-3-Female	0	0	0	0	0	0	0	0	0	0	1	1	1	1	1	1	0	0	0	0	0	0	0	0	0	0	0	100	0	0	0	0	0	0	0	0	0	0	0	0	0	0	0	0	0	0	0	0
chr4_104490547	cfDNA-Trim-1	1	1	1	1	1	1	1	1	1	1	0	0	1	0	0	0	0	0	0	0	0	0	0	0	0	0	100	16.6667	0	0	0	0	0	1	0	0	0	1	1	1	0	0	0	1	0	0	0	1
chr4_121730393	HBD-Ref-3-Female	0	0	0	0	0	0	0	0	0	0	1	1	1	1	1	1	0	0	0	0	0	0	0	0	0	0	0	100	0	0	0	0	0	0	0	0	0	0	0	0	0	0	0	0	0	0	0	0
chr4_131724323	cfDNA-Trim-1	1	1	1	1	1	1	1	1	1	1	0	0	0	0	0	0	1	1	0	0	1	0	1	0	1	0	100	0	50	1	1	1	1	1	1	1	1	1	1	1	1	1	1	1	1	1	1	1
chr4_131724612	cfDNA-Trim-1	1	0	1	1	1	1	1	0	1	1	0	0	0	0	0	0	0	0	0	0	0	1	0	1	0	0	80	0	20	0	1	1	1	1	1	1	1	1	1	1	1	1	1	1	1	1	1	1
chr4_131725562	cfDNA-Trim-1	1	1	1	0	1	1	1	1	1	1	0	0	1	0	0	0	1	1	0	0	0	1	1	0	1	0	90	16.6667	50	1	1	1	1	1	1	1	1	1	1	1	1	1	1	1	1	1	1	1
chr4_131734648	cfDNA-Trim-1	1	0	0	1	1	1	1	0	0	1	0	0	0	0	0	0	0	0	0	0	0	0	0	0	0	0	60	0	0	1	1	1	1	1	1	1	1	1	1	1	1	1	1	1	1	1	1	1
chr4_131746362	cfDNA-Trim-1	1	1	1	0	1	1	1	0	1	1	0	0	0	0	0	0	0	1	0	1	0	0	0	0	0	1	80	0	30	1	1	1	1	1	1	1	1	1	1	1	1	1	1	0	1	1	1	1
chr4_131746715	cfDNA-Trim-1	1	1	1	1	1	0	1	1	1	1	0	1	0	0	0	0	1	1	1	1	1	0	1	1	1	1	90	16.6667	90	1	1	1	1	1	1	1	1	1	1	1	1	1	1	1	1	1	1	1
chr4_131752047	cfDNA-Trim-1	1	0	1	0	0	1	1	0	1	1	0	0	0	0	0	0	0	0	0	0	0	0	0	0	0	0	60	0	0	1	1	1	1	1	1	1	1	1	1	1	1	1	1	1	1	1	1	1
chr4_131757910	cfDNA-Trim-1	1	1	1	1	1	1	1	1	1	1	0	0	0	1	0	0	1	0	0	0	1	0	0	0	0	0	100	16.6667	20	1	0	1	1	1	1	1	1	1	1	1	1	1	1	1	1	1	1	1
chr4_131762611	cfDNA-Trim-1	1	1	1	1	1	1	1	1	1	1	0	1	0	0	0	0	0	1	0	1	1	0	0	1	0	1	100	16.6667	50	1	1	1	1	1	1	1	1	1	1	1	1	1	1	1	1	1	1	1
chr5_663886	cfDNA-Trim-1	1	1	1	1	0	0	1	0	0	1	0	0	0	0	0	0	0	0	0	0	0	0	0	0	0	0	60	0	0	1	1	1	1	1	1	1	1	0	1	1	1	1	1	1	1	1	1	1
chr5_664411	cfDNA-Trim-1	1	1	1	1	1	1	1	1	1	1	0	0	0	1	0	0	1	1	1	1	1	1	1	1	1	1	100	16.6667	100	1	1	1	1	1	1	1	1	1	1	1	1	1	1	1	1	1	1	1
chr5_1877959	cfDNA-Trim-1	1	1	1	1	1	1	1	1	1	1	1	1	0	0	0	0	1	1	1	1	1	1	1	1	1	1	100	33.3333	100	1	0	0	0	0	0	0	0	0	0	0	0	0	1	0	0	0	0	0
chr5_1878384	cfDNA-Trim-1	1	1	1	1	0	1	1	1	1	1	1	0	1	0	0	0	1	1	1	1	1	1	1	0	1	1	90	33.3333	90	1	0	0	1	0	1	0	0	0	0	0	0	0	1	0	0	0	0	0
chr5_1878537	cfDNA-Trim-1	1	1	1	0	1	1	1	1	1	1	0	1	0	1	0	0	1	1	1	1	1	1	1	1	1	1	90	33.3333	100	0	0	0	1	1	1	1	0	0	0	0	0	0	0	0	1	0	0	0
chr5_3596334	cfDNA-Trim-1	1	1	1	1	0	1	0	1	1	1	0	0	0	0	0	0	1	1	1	0	1	1	1	1	1	1	80	0	90	0	0	0	0	0	0	0	0	0	0	0	0	0	0	0	0	0	0	0
chr5_6082712	HBD-Ref-3-Female	1	0	0	0	0	0	0	0	0	0	0	1	1	1	1	1	0	0	0	0	0	0	0	0	0	0	10	83.3333	0	0	0	0	0	0	0	0	0	0	0	0	0	0	0	0	0	0	0	0
chr5_6773141	cfDNA-Trim-1	1	1	0	1	1	1	1	1	1	1	0	0	0	0	0	0	0	0	0	0	0	0	0	0	0	0	90	0	0	0	0	0	0	1	1	1	1	1	1	1	1	1	1	1	1	1	1	1
chr5_53202520	HBD-Ref-3-Female	0	0	0	0	0	0	0	0	0	0	1	1	1	1	1	1	0	0	0	0	0	0	0	0	0	0	0	100	0	0	0	0	0	0	0	0	0	0	0	0	0	0	0	0	0	0	0	0
chr5_59039008	cfDNA-Trim-1	1	1	1	1	1	1	1	1	1	1	0	0	0	1	0	0	1	1	1	1	1	1	1	1	1	1	100	16.6667	100	0	0	0	0	0	0	0	0	0	0	0	0	0	0	0	0	0	0	0
chr5_101909989	HBD-Ref-3-Female	0	0	0	0	0	0	0	0	0	0	0	1	1	1	1	1	0	0	0	0	0	0	0	0	0	0	0	83.3333	0	0	0	0	0	0	0	0	0	0	0	0	0	0	0	0	0	0	0	0
chr5_128942395	HBD-Ref-3-Female	0	0	0	0	0	0	0	0	1	0	1	1	1	1	0	1	0	0	0	0	0	0	0	0	0	0	10	83.3333	0	0	0	0	0	0	0	0	0	0	0	0	0	0	0	0	0	0	0	0
chr5_135027411	cfDNA-Trim-1	1	1	1	1	1	1	1	1	1	1	0	0	0	0	0	0	1	1	1	1	1	1	1	1	1	1	100	0	100	0	0	0	0	0	0	0	0	0	0	0	0	0	0	0	0	0	0	0
chr5_170805789	HBD-Ref-3-Female	0	0	0	0	0	0	0	0	0	0	0	1	1	1	1	1	0	0	0	0	0	0	0	0	0	0	0	83.3333	0	0	0	0	0	0	0	0	0	0	0	0	0	0	0	0	0	0	0	0
chr5_171315685	cfDNA-Trim-1	1	1	1	1	1	1	1	1	1	1	0	0	0	0	0	0	1	1	1	1	1	1	1	1	1	1	100	0	100	0	0	0	0	0	0	0	0	0	0	0	0	0	0	0	0	0	0	0
chr5_181448613	cfDNA-Trim-1	1	1	1	1	1	1	1	1	1	1	0	0	0	0	0	0	1	1	1	1	1	1	1	1	1	1	100	0	100	1	1	1	1	1	1	1	1	1	1	1	1	1	1	1	1	1	1	1
chr5_KI270791v1_alt_97827	cfDNA-Trim-1	1	1	1	1	0	1	1	1	0	1	0	0	0	0	0	0	0	0	0	0	1	0	0	0	0	0	80	0	10	1	0	0	0	1	0	1	0	0	1	1	1	0	1	1	1	1	0	0
chr6_3516378	cfDNA-Trim-1	0	1	1	1	1	1	1	1	1	1	0	0	0	0	0	0	1	1	0	1	1	0	1	1	0	1	90	0	70	0	0	0	0	0	0	0	0	0	0	0	0	0	0	0	0	0	0	0
chr6_7230776	cfDNA-Trim-1	1	0	1	1	1	1	1	1	1	1	0	0	0	0	0	1	1	1	1	1	1	1	1	1	1	1	90	16.6667	100	1	1	1	1	1	1	1	1	1	1	1	1	1	1	1	1	1	1	1
chr6_16326400	cfDNA-Trim-1	0	1	0	0	1	1	1	1	0	1	0	0	0	0	0	0	0	0	0	0	0	0	0	0	0	0	60	0	0	0	0	0	0	0	0	0	0	0	0	0	0	0	0	0	0	0	0	0
chr6_29716894	cfDNA-Trim-1	1	1	1	1	0	1	1	1	1	1	0	0	0	0	0	0	0	0	0	0	0	0	0	0	0	0	90	0	0	0	0	0	0	0	0	0	0	0	0	0	0	0	0	0	0	0	0	0
chr6_134259428	HBD-Ref-3-Female	0	0	0	0	0	0	0	0	0	0	0	1	1	1	1	1	0	0	0	0	0	0	0	0	0	0	0	83.3333	0	0	0	0	0	0	0	0	0	0	0	0	0	0	0	0	0	0	0	0
chr6_144818940	cfDNA-Trim-1	1	1	1	1	1	1	0	1	1	1	0	0	1	0	0	0	0	0	0	0	0	0	0	0	0	0	90	16.6667	0	0	0	0	0	1	0	0	0	1	0	0	0	1	0	1	0	0	0	1
chr6_167972912	HBD-Ref-3-Female	0	0	0	1	0	0	0	0	0	0	1	1	1	1	1	1	0	0	0	0	0	0	0	0	0	0	10	100	0	0	0	0	0	0	0	0	0	0	0	0	0	0	0	0	0	0	0	0
chr6_168441262	cfDNA-Trim-1	1	1	1	1	1	1	1	1	1	1	0	0	1	0	0	0	1	1	1	1	1	1	1	1	1	1	100	16.6667	100	0	0	0	0	0	0	0	0	0	0	0	0	0	0	0	0	0	0	0
chr6_168442246	cfDNA-Trim-1	1	1	1	0	1	1	0	1	0	0	0	0	1	0	0	0	1	1	0	1	1	1	1	1	1	1	60	16.6667	90	0	0	0	0	0	0	1	0	0	0	1	0	0	1	0	0	1	0	0
chr6_169424888	cfDNA-Trim-1	0	1	1	1	1	1	1	1	1	1	0	0	0	0	1	1	0	1	0	0	1	1	1	1	1	0	90	33.3333	60	1	1	1	1	1	1	1	1	1	1	1	1	1	1	1	1	1	1	1
chr6_170449988	HBD-Ref-3-Female	1	0	0	0	0	0	0	0	0	0	1	1	1	1	1	1	0	1	0	1	0	1	1	0	0	0	10	100	40	1	0	1	0	1	1	1	1	1	1	1	1	1	1	1	1	1	1	1
chr6_170723809	cfDNA-Trim-1	1	1	1	1	1	1	1	1	1	1	0	0	0	0	0	0	1	1	1	1	1	1	1	1	1	1	100	0	100	1	1	1	1	1	1	1	1	1	1	1	1	1	1	1	1	1	1	1
chr7_206378	cfDNA-Trim-1	1	1	1	1	1	0	1	0	1	1	0	0	0	0	0	0	0	1	0	0	1	0	1	0	0	0	80	0	30	1	0	0	1	0	1	1	1	0	0	0	1	0	0	0	0	1	1	0
chr7_225687	cfDNA-Trim-1	0	1	1	1	1	1	1	1	0	1	0	1	0	0	0	0	1	0	0	1	0	0	1	1	1	1	80	16.6667	60	1	1	1	1	0	1	0	1	0	1	1	1	1	1	0	0	0	1	1
chr7_262852	cfDNA-Trim-1	1	1	1	1	1	1	1	1	1	1	0	0	0	0	0	0	0	1	0	0	0	0	1	0	1	1	100	0	40	1	1	1	1	1	1	0	1	0	1	1	1	1	1	1	1	0	1	1
chr7_629168	cfDNA-Trim-1	1	1	1	1	1	1	1	0	1	1	1	0	0	0	0	0	0	1	0	0	1	1	1	1	0	1	90	16.6667	60	1	1	1	1	1	1	1	1	1	1	1	1	1	1	0	1	1	1	1
chr7_739450	cfDNA-Trim-1	1	1	1	0	1	0	1	0	1	1	0	0	0	0	1	0	1	1	0	1	1	1	1	1	1	1	70	16.6667	90	1	1	1	1	0	1	1	1	1	1	1	1	1	1	1	1	1	1	1
chr7_932628	HBD-Ref-3-Female	0	0	0	0	0	0	0	0	0	0	1	1	1	1	1	1	0	0	0	0	0	0	0	0	0	0	0	100	0	0	0	0	0	1	1	1	1	1	1	1	0	0	1	1	1	1	1	1
chr7_1937907	cfDNA-Trim-1	1	1	1	1	0	1	1	1	1	1	0	0	0	0	0	0	1	1	0	1	0	1	0	1	1	0	90	0	60	1	1	1	1	1	1	1	1	1	1	1	1	1	1	1	1	1	1	1
chr7_2576908	cfDNA-Trim-1	1	1	1	1	1	1	1	1	1	1	0	0	0	0	0	0	1	1	0	1	0	1	1	1	0	1	100	0	70	1	1	1	1	1	1	1	1	1	1	1	1	1	1	1	1	1	1	1
chr7_2595241	cfDNA-Trim-1	1	1	1	1	1	1	1	1	0	1	0	0	0	0	0	0	1	1	1	1	0	1	1	1	1	1	90	0	90	1	1	1	1	1	1	1	1	1	1	1	1	1	1	1	1	1	1	1
chr7_2647583	cfDNA-Trim-1	1	1	1	1	1	1	1	1	1	1	1	0	0	0	0	0	1	1	0	0	0	1	1	1	1	1	100	16.6667	70	1	1	0	1	1	1	1	0	1	0	1	1	1	1	0	1	1	1	1
chr7_4179591	cfDNA-Trim-1	1	1	1	1	1	1	1	1	1	1	0	1	0	0	0	0	1	1	1	1	1	1	1	1	1	1	100	16.6667	100	1	1	1	1	0	1	1	1	1	1	1	1	1	1	1	1	1	1	1
chr7_12124010	HBD-Ref-3-Female	0	0	0	0	0	0	0	0	0	0	1	1	1	1	1	1	0	0	0	0	0	0	0	0	0	0	0	100	0	0	0	0	0	0	0	0	0	0	0	0	0	0	0	0	0	0	0	0
chr7_23895707	HBD-Ref-3-Female	0	0	0	0	0	0	0	0	0	0	1	1	1	1	1	1	0	0	0	0	0	0	0	0	0	0	0	100	0	0	0	0	0	0	0	0	0	0	0	0	0	0	0	0	0	0	0	0
chr7_72336714	cfDNA-Trim-1	0	1	1	0	0	1	1	1	0	0	0	0	0	0	0	0	1	1	1	1	1	1	1	1	1	1	50	0	100	0	0	0	0	0	0	0	0	0	0	0	0	0	0	0	0	0	0	0
chr7_76942269	HBD-Ref-3-Female	0	0	0	0	0	0	0	0	0	0	1	1	1	1	1	1	0	0	0	0	0	0	0	0	0	0	0	100	0	0	0	0	0	0	0	0	0	0	0	0	0	0	0	0	0	0	0	0
chr7_98206875	cfDNA-Trim-1	0	1	1	1	1	1	1	1	1	1	0	0	0	0	0	0	1	1	1	0	1	1	0	1	1	1	90	0	80	1	1	1	1	1	1	1	1	1	1	1	1	1	1	0	1	1	1	1
chr7_129139615	HBD-Ref-3-Female	0	0	0	0	0	0	0	0	0	0	1	1	1	1	1	0	0	0	0	0	0	0	0	0	0	0	0	83.3333	0	0	0	0	0	0	0	0	0	0	0	0	0	0	0	0	0	0	0	0
chr7_129743359	HBD-Ref-3-Female	1	0	0	0	0	0	0	0	0	0	1	1	1	1	1	1	0	0	0	0	0	0	0	0	0	0	10	100	0	0	0	0	0	0	0	0	0	0	0	0	0	0	0	0	0	0	0	0
chr7_132575866	cfDNA-Trim-1	1	1	1	1	1	1	1	1	1	1	0	0	0	0	0	0	1	1	1	1	1	1	1	1	1	1	100	0	100	0	0	0	0	0	0	0	0	0	0	0	0	0	0	0	0	0	0	0
chr7_132576711	cfDNA-Trim-1	1	1	0	1	0	1	0	1	1	1	0	0	0	0	0	0	1	1	1	1	1	1	1	1	1	0	70	0	90	0	0	0	0	0	0	0	0	0	0	0	0	0	0	0	0	0	0	0
chr7_132576902	cfDNA-Trim-1	1	1	0	1	0	1	0	0	0	1	0	0	0	0	0	0	1	0	0	1	0	0	0	0	1	0	50	0	30	0	0	0	0	0	0	0	0	0	0	0	0	0	0	0	0	0	0	0
chr7_151117915	cfDNA-Trim-1	1	1	1	1	1	1	1	0	1	1	0	0	0	0	0	0	1	1	1	1	1	1	1	1	1	1	90	0	100	1	1	1	1	1	1	1	1	1	1	1	1	1	1	0	1	1	1	1
chr7_151120998	cfDNA-Trim-1	1	1	0	1	1	0	1	1	1	1	1	0	0	0	0	0	1	1	0	1	0	1	1	0	1	1	80	16.6667	70	1	1	1	1	1	1	1	1	1	1	1	1	1	1	1	1	1	1	1
chr7_151602904	cfDNA-Trim-1	1	1	1	1	0	1	1	1	1	1	0	0	0	0	0	0	0	0	0	0	0	0	0	0	0	0	90	0	0	0	0	1	1	0	1	1	1	0	0	1	1	1	1	0	1	1	1	1
chr7_157692605	cfDNA-Trim-1	1	1	1	1	1	0	1	1	1	1	0	0	0	0	0	0	1	1	1	1	1	1	1	1	1	1	90	0	100	0	0	0	0	0	0	0	0	0	0	0	0	0	0	0	0	0	0	0
chr7_159064380	cfDNA-Trim-1	1	1	1	1	1	1	1	1	1	1	0	0	0	0	0	1	0	0	0	0	0	0	0	0	0	0	100	16.6667	0	1	1	1	1	1	1	1	1	1	1	1	1	1	1	1	1	1	1	1
chr8_83022	cfDNA-Trim-1	1	1	0	1	0	1	1	1	1	1	0	0	0	1	0	0	1	1	1	1	1	1	1	1	1	1	80	16.6667	100	1	0	1	1	1	1	1	1	1	1	1	1	1	1	1	1	1	1	1
chr8_83163	cfDNA-Trim-1	1	1	1	1	1	1	1	1	1	1	0	0	0	0	0	0	1	1	1	1	1	1	1	1	1	1	100	0	100	0	1	1	1	1	1	1	1	1	1	1	1	1	1	1	1	1	1	1
chr8_674409	cfDNA-Trim-1	0	1	1	1	1	1	1	1	1	1	0	0	0	0	0	0	0	0	0	0	0	0	0	0	0	0	90	0	0	0	0	0	0	1	1	1	1	0	1	1	0	0	1	0	1	1	1	1
chr8_4147907	HBD-Ref-3-Female	0	0	0	0	0	0	0	0	0	0	1	1	1	1	1	1	0	0	0	0	0	0	0	0	0	0	0	100	0	0	0	0	0	0	0	0	0	0	0	0	0	0	0	0	0	0	0	0
chr8_48976701	cfDNA-Trim-1	1	1	1	1	0	1	1	1	1	1	0	1	0	0	0	1	1	0	1	1	0	1	1	1	1	1	90	33.3333	80	1	1	1	1	1	1	0	1	1	0	1	1	1	1	0	1	1	1	1
chr8_55043672	HBD-Ref-3-Female	0	0	0	0	0	0	0	1	0	0	1	1	1	1	1	1	0	0	0	0	0	0	0	0	0	0	10	100	0	0	0	0	0	0	0	0	0	0	0	0	0	0	0	0	0	0	0	0
chr8_57641342	HBD-Ref-3-Female	0	0	0	0	0	0	0	0	1	0	1	1	1	1	1	1	0	0	0	0	0	0	0	0	0	0	10	100	0	0	0	0	0	0	0	0	0	0	0	0	0	0	0	0	0	0	0	0
chr8_74293489	HBD-Ref-3-Female	0	1	0	0	0	0	0	0	0	0	1	1	1	1	1	1	0	0	0	0	0	0	0	0	0	0	10	100	0	0	0	0	0	0	0	0	0	0	0	0	0	0	0	0	0	0	0	0
chr8_85642492	HBD-Ref-3-Female	0	0	0	0	0	0	0	0	1	0	1	1	1	1	0	1	0	0	0	0	0	1	1	1	0	1	10	83.3333	40	1	1	1	1	1	1	0	1	1	0	1	1	1	0	0	1	1	1	1
chr8_98948014	cfDNA-Trim-1	1	1	1	1	1	1	1	1	1	1	0	0	0	1	0	0	1	1	1	1	1	1	1	1	1	1	100	16.6667	100	0	0	0	0	0	0	0	0	0	0	0	0	0	0	0	0	0	0	0
chr8_105690395	HBD-Ref-3-Female	0	0	0	0	0	0	0	0	1	0	1	1	1	1	1	1	0	0	0	0	0	0	0	0	0	0	10	100	0	0	0	0	0	0	0	0	0	0	0	0	0	0	0	0	0	0	0	0
chr8_141216493	cfDNA-Trim-1	0	1	1	1	0	1	1	0	1	1	0	0	0	0	0	0	1	1	1	1	1	1	1	1	1	1	70	0	100	1	1	1	1	1	1	1	1	1	1	1	1	1	1	1	1	1	1	1
chr8_141770408	HBD-Ref-3-Female	0	0	0	0	0	0	0	0	0	0	1	1	1	1	1	1	0	0	0	0	0	0	0	0	0	0	0	100	0	0	0	0	0	0	0	0	0	0	0	0	0	0	0	0	0	0	0	0
chr8_142250968	cfDNA-Trim-1	0	1	1	1	0	0	1	1	0	1	0	0	0	0	0	0	0	0	0	0	0	1	0	0	0	0	60	0	10	1	1	1	1	1	1	1	1	1	1	1	1	1	1	1	1	1	1	1
chr8_142390078	cfDNA-Trim-1	1	0	1	1	1	1	1	1	1	1	0	0	0	0	0	0	0	1	0	1	1	1	1	1	1	1	90	0	80	1	1	1	1	1	1	1	1	1	1	1	1	1	1	1	1	1	1	1
chr8_143260372	cfDNA-Trim-1	1	1	1	0	0	1	0	1	1	1	0	0	0	1	0	0	0	1	0	1	0	1	1	0	0	0	70	16.6667	40	0	1	0	1	0	1	0	0	0	1	1	1	0	0	0	1	0	1	1
chr8_143483948	cfDNA-Trim-1	1	1	1	0	1	1	1	1	1	1	0	0	0	0	0	0	0	1	1	1	0	1	0	1	1	1	90	0	70	1	1	1	1	1	1	1	1	0	0	0	1	1	1	0	1	1	0	1
chr8_143914532	cfDNA-Trim-1	0	1	1	1	0	1	1	0	1	1	0	0	0	0	0	0	0	0	0	0	0	0	0	0	0	0	70	0	0	1	1	1	1	1	1	1	1	1	1	1	1	1	1	1	1	1	1	1
chr8_143927882	cfDNA-Trim-1	1	1	1	1	1	1	1	0	1	1	0	0	0	0	0	0	0	1	1	1	1	0	1	1	1	1	90	0	80	1	1	1	1	1	1	1	1	1	1	1	1	1	1	1	1	1	1	1
chr8_144060207	cfDNA-Trim-1	0	1	1	1	1	1	1	1	1	1	0	0	0	0	1	0	1	1	1	1	0	0	1	0	0	1	90	16.6667	60	1	1	1	0	1	1	1	0	0	0	1	1	1	1	1	1	0	1	1
chr8_144391561	cfDNA-Trim-1	1	1	1	0	1	1	1	1	1	1	0	0	0	0	1	0	1	1	1	1	1	1	1	1	1	1	90	16.6667	100	1	1	1	1	1	1	1	1	1	1	1	1	1	1	1	1	1	1	1
chr8_144425243	cfDNA-Trim-1	0	0	1	1	1	1	1	1	0	1	0	0	0	0	0	0	1	1	1	1	1	1	1	1	1	1	70	0	100	0	1	1	1	1	1	1	1	1	1	1	1	1	1	1	1	1	1	1
chr8_144512852	cfDNA-Trim-1	1	1	1	1	0	1	1	1	1	1	1	0	0	0	0	0	1	1	1	1	1	1	1	1	0	1	90	16.6667	90	1	1	1	1	1	1	1	1	1	1	1	1	1	1	1	1	1	1	1
chr8_KI270813v1_alt_255632	cfDNA-Trim-1	0	1	1	1	1	1	1	0	1	1	1	0	0	0	0	0	1	1	1	1	1	1	1	0	1	1	80	16.6667	90	1	1	0	1	1	1	1	1	1	0	1	1	1	1	0	1	1	1	1
chr8_KI270813v1_alt_263606	cfDNA-Trim-1	1	1	1	0	1	1	1	0	1	1	0	0	0	1	0	0	0	1	0	1	1	1	1	1	1	1	80	16.6667	80	1	1	0	1	1	1	1	1	1	1	1	1	1	1	0	1	1	1	1
chr8_KI270820v1_alt_3574	HBD-Ref-3-Female	0	0	0	0	0	0	0	0	0	0	1	1	1	1	1	1	0	0	0	0	0	0	0	0	0	0	0	100	0	0	0	0	0	0	0	0	0	0	0	0	0	0	0	0	0	0	0	0
chr9_37800390	cfDNA-Trim-1	1	1	1	1	1	1	1	1	1	1	0	0	0	0	0	0	1	1	1	1	1	1	1	1	1	1	100	0	100	0	0	0	0	0	0	0	0	0	0	0	0	0	0	0	0	0	0	0
chr9_61856858	cfDNA-Trim-1	1	1	1	1	1	1	0	1	1	1	1	0	0	0	0	0	0	0	0	0	0	0	0	0	0	0	90	16.6667	0	0	1	0	1	1	1	1	1	1	0	0	1	0	1	1	1	1	1	1
chr9_61857437	cfDNA-Trim-1	1	1	1	0	1	1	0	1	1	1	1	0	0	0	0	0	1	0	0	0	1	1	0	0	0	1	80	16.6667	40	0	1	0	1	1	1	1	1	1	0	0	1	1	1	1	1	1	1	1
chr9_67637479	HBD-Ref-3-Female	0	0	0	0	0	0	0	0	0	0	0	1	1	0	1	1	0	0	0	0	0	0	0	0	0	0	0	66.6667	0	0	0	0	0	0	0	0	0	0	0	0	0	0	0	0	0	0	0	0
chr9_82014972	HBD-Ref-3-Female	0	0	0	0	0	0	0	0	0	0	1	1	1	1	1	1	0	0	0	0	0	0	0	0	0	0	0	100	0	0	0	0	0	0	0	0	0	0	0	0	0	0	0	0	0	0	0	0
chr9_105371454	HBD-Ref-3-Female	0	0	0	0	0	0	0	0	0	0	1	1	1	1	1	1	0	0	0	0	0	0	0	0	0	0	0	100	0	0	0	0	0	0	0	0	0	0	0	0	0	0	0	0	0	0	0	0
chr9_113076418	cfDNA-Trim-1	1	1	1	1	1	1	1	1	1	1	1	0	0	1	0	0	1	0	1	1	1	1	1	0	1	0	100	33.3333	70	0	1	1	0	0	1	1	0	1	0	0	1	1	0	0	1	1	0	1
chr9_113800214	HBD-Ref-3-Female	0	0	0	0	0	1	0	0	0	0	1	1	1	1	1	1	0	0	0	0	0	0	0	0	0	0	10	100	0	0	0	0	0	0	0	0	0	0	0	0	0	0	0	0	0	0	0	0
chr9_134387332	cfDNA-Trim-1	1	1	1	1	1	1	1	1	1	1	0	0	0	0	0	0	1	0	0	1	0	1	1	1	1	1	100	0	70	1	1	1	1	1	1	1	1	1	1	1	1	1	1	1	1	1	1	1
chr9_134464992	cfDNA-Trim-1	1	1	1	1	1	1	1	1	1	1	0	0	0	0	0	0	1	0	0	0	0	0	1	0	0	0	100	0	20	1	1	1	1	1	1	1	1	1	1	1	1	1	1	1	1	1	1	1
chr9_134939818	cfDNA-Trim-1	0	1	0	1	1	1	1	1	1	0	0	0	0	0	0	0	0	0	0	0	0	0	0	0	0	0	70	0	0	0	1	1	1	0	0	0	1	0	0	0	1	1	0	0	0	0	0	0
chr9_136101284	cfDNA-Trim-1	1	1	1	1	1	1	1	1	1	1	0	0	0	0	0	0	1	1	1	1	1	1	0	1	1	1	100	0	90	1	1	1	1	1	1	1	1	1	1	1	1	1	1	1	1	1	1	1
chr9_136116188	cfDNA-Trim-1	1	1	1	0	1	1	1	1	1	1	0	1	0	0	0	0	0	0	1	1	1	1	1	1	0	1	90	16.6667	70	1	1	1	1	1	1	1	1	0	0	1	1	1	1	1	1	0	1	1
chr9_136523063	cfDNA-Trim-1	1	1	1	1	1	0	1	1	1	1	0	0	0	0	0	0	0	0	0	0	0	0	0	0	0	0	90	0	0	1	1	1	1	1	1	1	1	1	1	1	1	1	1	1	1	1	1	1
chr9_137477840	cfDNA-Trim-1	0	1	1	1	1	1	1	1	1	1	0	0	0	0	0	0	1	1	1	1	1	1	1	1	1	1	90	0	100	1	1	1	1	1	1	1	1	1	1	1	1	1	1	1	1	1	1	1
chrUn_GL000216v2_171756	cfDNA-Trim-1	1	1	1	1	1	1	1	0	1	1	0	0	0	0	0	0	0	0	0	0	0	0	0	0	0	0	90	0	0	1	1	1	1	1	1	1	1	1	1	1	1	1	1	1	1	1	1	1
chrUn_KI270744v1_140053	cfDNA-Trim-1	1	1	1	1	1	1	1	1	1	1	1	1	0	0	0	0	1	0	1	0	1	1	0	0	0	0	100	33.3333	40	1	1	1	1	1	1	1	1	1	1	1	1	1	1	0	1	1	1	1
																																									Table S3: Cumulative methylation scores for all included samples for DMRs identified in cfDNA between pregnant and non-pregnant women.
chrUn_KI270748v1_79870	cfDNA-Trim-1	1	1	1	1	1	1	1	1	1	1	0	0	0	0	0	0	1	1	1	1	1	1	1	1	1	1	100	0	100	1	1	1	1	1	1	1	1	1	1	1	1	1	1	1	1	1	1	1
[truncated: 15 more columns]

## Sheet: S4. RASSF1
Chromosome	Start	End	Type	EnsembleID	Name	Orientation	SiteIds
chr3	50339980	50341980	RASSF1	ENSG00000068028	TSS	-	10201429;10201503
Maternal cfDNA	Score	Number of CpG reads	Normalized # of reads				Table S4: RASSF1 promoter methylation in placental tissue biopsies and in cfDNA from pregnant and non-pregnant women.
First trimester placental tissue-1	30	12622116	2.37678
First trimester placental tissue-2	20	11534627	1.73391
First trimester placental tissue-3	13	11306407	1.14979
First trimester placental tissue-4	32	12083813	2.64817
First trimester placental tissue-5	19	11479241	1.65516
First trimester placental tissue-6	21	13190922	1.592
First trimester placental tissue-7	16	11115193	1.43947
First trimester placental tissue-8	18	10551924	1.70585
First trimester placental tissue-9	27	12037123	2.24306
First trimester placental tissue-10	22	10175356	2.16209
Female HBDs	Score	Number of CpG reads	Normalized # of reads
cfDNA non-pregnant women-1	4	6222623	0.642816
cfDNA non-pregnant women-2	7	7318724	0.956451
cfDNA non-pregnant women-3	2	9315840	0.214688
cfDNA non-pregnant women-4	8	8092069	0.988622
cfDNA non-pregnant women-5	2	10137468	0.197288
cfDNA non-pregnant women-6	9	9953933	0.904165
Placental tissues	Score	Number of CpG reads	Normalized # of reads
First trimester placental tissue-1	89	12371625	7.19388
First trimester placental tissue-2	76	13094012	5.80418
First trimester placental tissue-3	27	8130127	3.32098
First trimester placental tissue-4	91	13097167	6.94807
First trimester placental tissue-5	56	12977038	4.31531
First trimester placental tissue-6	93	13647261	6.81455
First trimester placental tissue-7	42	11900282	3.52933
First trimester placental tissue-8	70	12993787	5.38719
First trimester placental tissue-9	91	14522106	6.26631
First trimester placental tissue-10	74	13628726	5.42971

## Sheet: S5. Y-chr DMRs female_male_HBDs
Chromosome	Start	End	DMRType	SiteCount	Length	SiteIds	Percentage	Log	FoldChange	AUC	Overlap	CpGisland	TSS	GeneBody	Kolom1		Table S5: Identified Y-chromosomal regions in cfDNA from male compared to female HBDs. Identified DMRs are applied in cfDNA from pregnant women to determine fetal sex.
chrY	9483070	9488909	DMR	155	5839	16534460;16534614	427.712	2.63115	427.712	1	Summary	1	2	3
chrY	9483070	9488909	DMR	155	5839	16534460;16534614	427.712	2.63115	427.712	1	CpG-island	CpG54939	CpG54939	9.21	100
chrY	9483070	9488909	DMR	155	5839	16534460;16534614	427.712	2.63115	427.712	1	TSS	FAM197Y4	ENSG00000274196	34.25	100
chrY	9483070	9488909	DMR	155	5839	16534460;16534614	427.712	2.63115	427.712	1	TSS	TSPY6P	ENSG00000238074	34.25	100
chrY	9483070	9488909	DMR	155	5839	16534460;16534614	427.712	2.63115	427.712	1	postTSS1KB-TES	TSPY1	ENSG00000258992	100	26.39
chrY	9483070	9488909	DMR	155	5839	16534460;16534614	427.712	2.63115	427.712	1	postTSS1KB-TES	FAM197Y4	ENSG00000274196	37.15	35.06
chrY	9483070	9488909	DMR	155	5839	16534460;16534614	427.712	2.63115	427.712	1	postTSS1KB-TES	TSPY6P	ENSG00000238074	10.67	34.71
chrY	9374448	9379699	DMR	147	5251	16533756;16533902	419.235	2.62246	419.235	1	Summary	2	2	3
chrY	9374448	9379699	DMR	147	5251	16533756;16533902	419.235	2.62246	419.235	1	CpG-island	CpG54933	CpG54933	5.01	100
chrY	9374448	9379699	DMR	147	5251	16533756;16533902	419.235	2.62246	419.235	1	CpG-island	CpG54934	CpG54934	9.92	100
chrY	9374448	9379699	DMR	147	5251	16533756;16533902	419.235	2.62246	419.235	1	TSS	FAM197Y7	ENSG00000228383	38.09	100
chrY	9374448	9379699	DMR	147	5251	16533756;16533902	419.235	2.62246	419.235	1	TSS	TSPY7P	ENSG00000188656	38.09	100
chrY	9374448	9379699	DMR	147	5251	16533756;16533902	419.235	2.62246	419.235	1	postTSS1KB-TES	TSPY8	ENSG00000229549	100	23.79
chrY	9374448	9379699	DMR	147	5251	16533756;16533902	419.235	2.62246	419.235	1	postTSS1KB-TES	FAM197Y7	ENSG00000228383	31.31	19.83
chrY	9374448	9379699	DMR	147	5251	16533756;16533902	419.235	2.62246	419.235	1	postTSS1KB-TES	TSPY7P	ENSG00000188656	10.99	32.99
chrY	9334133	9339106	DMR	144	4973	16533276;16533419	369.883	2.56806	369.883	1	Summary	2	2	1
chrY	9334133	9339106	DMR	144	4973	16533276;16533419	369.883	2.56806	369.883	1	CpG-island	CpG54930	CpG54930	6.31	100
chrY	9334133	9339106	DMR	144	4973	16533276;16533419	369.883	2.56806	369.883	1	CpG-island	CpG54931	CpG54931	10.82	100
chrY	9334133	9339106	DMR	144	4973	16533276;16533419	369.883	2.56806	369.883	1	TSS	TTTY20	ENSG00000232808	34.16	84.95
chrY	9334133	9339106	DMR	144	4973	16533276;16533419	369.883	2.56806	369.883	1	TSS	TSPY4	ENSG00000233803	40.22	100
chrY	9334133	9339106	DMR	144	4973	16533276;16533419	369.883	2.56806	369.883	1	postTSS1KB-TES	TSPY4	ENSG00000233803	12.91	35.27
chrY	9463332	9468579	DMR	148	5247	16534224;16534371	364.692	2.56193	364.692	1	Summary	3	2	2
chrY	9463332	9468579	DMR	148	5247	16534224;16534371	364.692	2.56193	364.692	1	CpG-island	CpG54936	CpG54936	5.01	100
chrY	9463332	9468579	DMR	148	5247	16534224;16534371	364.692	2.56193	364.692	1	CpG-island	CpG54937	CpG54937	5.95	100
chrY	9463332	9468579	DMR	148	5247	16534224;16534371	364.692	2.56193	364.692	1	CpG-island	CpG54938	CpG54938	11.4	100
chrY	9463332	9468579	DMR	148	5247	16534224;16534371	364.692	2.56193	364.692	1	TSS	FAM197Y5	ENSG00000225516	38.12	100
chrY	9463332	9468579	DMR	148	5247	16534224;16534371	364.692	2.56193	364.692	1	TSS	TSPY1	ENSG00000258992	38.12	100
chrY	9463332	9468579	DMR	148	5247	16534224;16534371	364.692	2.56193	364.692	1	postTSS1KB-TES	FAM197Y5	ENSG00000225516	31.29	25.81
chrY	9463332	9468579	DMR	148	5247	16534224;16534371	364.692	2.56193	364.692	1	postTSS1KB-TES	TSPY1	ENSG00000258992	11.89	2.82
chrY	9503357	9508965	DMR	149	5608	16534701;16534849	362.486	2.55929	362.486	1	Summary	3	2	2
chrY	9503357	9508965	DMR	149	5608	16534701;16534849	362.486	2.55929	362.486	1	CpG-island	CpG54940	CpG54940	4.69	100
chrY	9503357	9508965	DMR	149	5608	16534701;16534849	362.486	2.55929	362.486	1	CpG-island	CpG54941	CpG54941	5.6	100
chrY	9503357	9508965	DMR	149	5608	16534701;16534849	362.486	2.55929	362.486	1	CpG-island	CpG54942	CpG54942	9.63	100
chrY	9503357	9508965	DMR	149	5608	16534701;16534849	362.486	2.55929	362.486	1	TSS	FAM197Y3	ENSG00000230066	35.66	100
chrY	9503357	9508965	DMR	149	5608	16534701;16534849	362.486	2.55929	362.486	1	TSS	AC006156.2	ENSG00000270073	35.66	100
chrY	9503357	9508965	DMR	149	5608	16534701;16534849	362.486	2.55929	362.486	1	postTSS1KB-TES	FAM197Y3	ENSG00000230066	39.39	26.68
chrY	9503357	9508965	DMR	149	5608	16534701;16534849	362.486	2.55929	362.486	1	postTSS1KB-TES	AC006156.2	ENSG00000270073	6.58	23.37
chrY	9353598	9359421	DMR	154	5823	16533509;16533662	361.487	2.55809	361.487	1	Summary	1	2	2
chrY	9353598	9359421	DMR	154	5823	16533509;16533662	361.487	2.55809	361.487	1	CpG-island	CpG54932	CpG54932	8.93	100
chrY	9353598	9359421	DMR	154	5823	16533509;16533662	361.487	2.55809	361.487	1	TSS	FAM197Y8	ENSG00000225560	34.35	100
chrY	9353598	9359421	DMR	154	5823	16533509;16533662	361.487	2.55809	361.487	1	TSS	TSPY8	ENSG00000229549	34.35	100
chrY	9353598	9359421	DMR	154	5823	16533509;16533662	361.487	2.55809	361.487	1	postTSS1KB-TES	FAM197Y8	ENSG00000225560	38.06	26.69
chrY	9353598	9359421	DMR	154	5823	16533509;16533662	361.487	2.55809	361.487	1	postTSS1KB-TES	TSPY8	ENSG00000229549	10.72	2.83
chrY	9394794	9400045	DMR	150	5251	16533996;16534145	340.923	2.53266	340.923	1	Summary	1	2	2
chrY	9394794	9400045	DMR	150	5251	16533996;16534145	340.923	2.53266	340.923	1	CpG-island	CpG54935	CpG54935	9.9	100
chrY	9394794	9400045	DMR	150	5251	16533996;16534145	340.923	2.53266	340.923	1	TSS	FAM197Y6	ENSG00000237802	38.09	100
chrY	9394794	9400045	DMR	150	5251	16533996;16534145	340.923	2.53266	340.923	1	TSS	TSPY3	ENSG00000228927	38.09	100
chrY	9394794	9400045	DMR	150	5251	16533996;16534145	340.923	2.53266	340.923	1	postTSS1KB-TES	FAM197Y6	ENSG00000237802	31.31	19.77
chrY	9394794	9400045	DMR	150	5251	16533996;16534145	340.923	2.53266	340.923	1	postTSS1KB-TES	TSPY3	ENSG00000228927	11.88	34.63
chrY	6262922	6267603	DMR	124	4681	16523485;16523608	310.388	2.4919	310.388	1	Summary	2	2	2
chrY	6262922	6267603	DMR	124	4681	16523485;16523608	310.388	2.4919	310.388	1	CpG-island	CpG54902	CpG54902	6.69	100
chrY	6262922	6267603	DMR	124	4681	16523485;16523608	310.388	2.4919	310.388	1	CpG-island	CpG54903	CpG54903	5.34	100
chrY	6262922	6267603	DMR	124	4681	16523485;16523608	310.388	2.4919	310.388	1	TSS	FAM197Y9	ENSG00000234830	42.73	100
chrY	6262922	6267603	DMR	124	4681	16523485;16523608	310.388	2.4919	310.388	1	TSS	TSPY11P	ENSG00000238235	42.73	100
chrY	6262922	6267603	DMR	124	4681	16523485;16523608	310.388	2.4919	310.388	1	postTSS1KB-TES	FAM197Y9	ENSG00000234830	0.66	0.46
chrY	6262922	6267603	DMR	124	4681	16523485;16523608	310.388	2.4919	310.388	1	postTSS1KB-TES	TSPY11P	ENSG00000238235	0.21	0.59
chrY	9523684	9529504	DMR	154	5820	16534941;16535094	298.412	2.47482	298.412	1	Summary	3	2	2
chrY	9523684	9529504	DMR	154	5820	16534941;16535094	298.412	2.47482	298.412	1	CpG-island	CpG54943	CpG54943	4.52	100
chrY	9523684	9529504	DMR	154	5820	16534941;16535094	298.412	2.47482	298.412	1	CpG-island	CpG54944	CpG54944	5.4	100
chrY	9523684	9529504	DMR	154	5820	16534941;16535094	298.412	2.47482	298.412	1	CpG-island	CpG54945	CpG54945	8.93	100
chrY	9523684	9529504	DMR	154	5820	16534941;16535094	298.412	2.47482	298.412	1	TSS	FAM197Y2	ENSG00000234803	34.36	100
chrY	9523684	9529504	DMR	154	5820	16534941;16535094	298.412	2.47482	298.412	1	TSS	TSPY10	ENSG00000236424	34.36	100
chrY	9523684	9529504	DMR	154	5820	16534941;16535094	298.412	2.47482	298.412	1	postTSS1KB-TES	FAM197Y2	ENSG00000234803	38.02	26.67
chrY	9523684	9529504	DMR	154	5820	16534941;16535094	298.412	2.47482	298.412	1	postTSS1KB-TES	TSPY10	ENSG00000236424	10.72	34.63
chrY	56673277	56762949	DMR	556	89672	16594358;16594913	156.118	2.19345	156.118	1	Summary	0	0	0
chrY	21508455	21513475	DMR	97	5020	16575849;16575945	119.827	2.07856	119.827	1	Summary	1	3	3
chrY	21508455	21513475	DMR	97	5020	16575849;16575945	119.827	2.07856	119.827	1	CpG-island	CpG55082	CpG55082	5.94	100
chrY	21508455	21513475	DMR	97	5020	16575849;16575945	119.827	2.07856	119.827	1	TSS	AC010141.4	ENSG00000242393	39.84	100
chrY	21508455	21513475	DMR	97	5020	16575849;16575945	119.827	2.07856	119.827	1	TSS	RBMY1B	ENSG00000242875	39.84	100
chrY	21508455	21513475	DMR	97	5020	16575849;16575945	119.827	2.07856	119.827	1	TSS	RBMY1A1	ENSG00000234414	39.84	100
chrY	21508455	21513475	DMR	97	5020	16575849;16575945	119.827	2.07856	119.827	1	postTSS1KB-TES	AC010141.4	ENSG00000242393	20.22	86.68
chrY	21508455	21513475	DMR	97	5020	16575849;16575945	119.827	2.07856	119.827	1	postTSS1KB-TES	RBMY1B	ENSG00000242875	22.65	3.09
chrY	21508455	21513475	DMR	97	5020	16575849;16575945	119.827	2.07856	119.827	1	postTSS1KB-TES	RBMY1A1	ENSG00000234414	21.97	2.98
chrY	9545111	9549356	DMR	110	4245	16535186;16535295	117.601	2.07041	117.601	1	Summary	1	2	2
chrY	9545111	9549356	DMR	110	4245	16535186;16535295	117.601	2.07041	117.601	1	CpG-island	CpG54946	CpG54946	7.21	100
chrY	9545111	9549356	DMR	110	4245	16535186;16535295	117.601	2.07041	117.601	1	TSS	FAM197Y1	ENSG00000224336	47.11	100
chrY	9545111	9549356	DMR	110	4245	16535186;16535295	117.601	2.07041	117.601	1	TSS	TSPY15P	ENSG00000236786	47.11	100
chrY	9545111	9549356	DMR	110	4245	16535186;16535295	117.601	2.07041	117.601	1	postTSS1KB-TES	FAM197Y1	ENSG00000224336	24.41	84.23
chrY	9545111	9549356	DMR	110	4245	16535186;16535295	117.601	2.07041	117.601	1	postTSS1KB-TES	TSPY15P	ENSG00000236786	5.84	15.77
chrY	6243314	6247841	DMR	114	4527	16523284;16523397	116.907	2.06784	116.907	1	Summary	1	4	2
chrY	6243314	6247841	DMR	114	4527	16523284;16523397	116.907	2.06784	116.907	1	CpG-island	CpG54901	CpG54901	11.49	100
chrY	6243314	6247841	DMR	114	4527	16523284;16523397	116.907	2.06784	116.907	1	TSS	AC006335.2	ENSG00000251275	29.05	65.75
chrY	6243314	6247841	DMR	114	4527	16523284;16523397	116.907	2.06784	116.907	1	TSS	TTTY23B	ENSG00000237069	28.63	64.8
chrY	6243314	6247841	DMR	114	4527	16523284;16523397	116.907	2.06784	116.907	1	TSS	AC006335.6	ENSG00000250204	44.18	100
chrY	6243314	6247841	DMR	114	4527	16523284;16523397	116.907	2.06784	116.907	1	TSS	TSPY2	ENSG00000168757	44.18	100
chrY	6243314	6247841	DMR	114	4527	16523284;16523397	116.907	2.06784	116.907	1	postTSS1KB-TES	AC006335.6	ENSG00000250204	21.4	98.08
chrY	6243314	6247841	DMR	114	4527	16523284;16523397	116.907	2.06784	116.907	1	postTSS1KB-TES	TSPY2	ENSG00000168757	13.65	34.41
chrY	21532599	21537016	DMR	88	4417	16576076;16576163	116.061	2.06469	116.061	1	Summary	1	1	3
chrY	21532599	21537016	DMR	88	4417	16576076;16576163	116.061	2.06469	116.061	1	CpG-island	CpG55083	CpG55083	6.75	100
chrY	21532599	21537016	DMR	88	4417	16576076;16576163	116.061	2.06469	116.061	1	TSS	AC010141.6	ENSG00000228257	45.28	100
chrY	21532599	21537016	DMR	88	4417	16576076;16576163	116.061	2.06469	116.061	1	postTSS1KB-TES	RBMY1B	ENSG00000242875	100	12.02
chrY	21532599	21537016	DMR	88	4417	16576076;16576163	116.061	2.06469	116.061	1	postTSS1KB-TES	RBMY1A1	ENSG00000234414	100	11.95
chrY	21532599	21537016	DMR	88	4417	16576076;16576163	116.061	2.06469	116.061	1	postTSS1KB-TES	AC010141.6	ENSG00000228257	9.33	35.15
chrY	21892388	21896804	DMR	87	4416	16577343;16577429	108.98	2.03735	108.98	1	Summary	1	2	3
chrY	21892388	21896804	DMR	87	4416	16577343;16577429	108.98	2.03735	108.98	1	CpG-island	CpG55087	CpG55087	6.75	100
chrY	21892388	21896804	DMR	87	4416	16577343;16577429	108.98	2.03735	108.98	1	TSS	RBMY1D	ENSG00000244395	45.29	100
chrY	21892388	21896804	DMR	87	4416	16577343;16577429	108.98	2.03735	108.98	1	TSS	AC007322.3	ENSG00000251618	45.29	100
chrY	21892388	21896804	DMR	87	4416	16577343;16577429	108.98	2.03735	108.98	1	postTSS1KB-TES	RBMY1E	ENSG00000242389	100	11.94
chrY	21892388	21896804	DMR	87	4416	16577343;16577429	108.98	2.03735	108.98	1	postTSS1KB-TES	RBMY1D	ENSG00000244395	25.77	8.46
chrY	21892388	21896804	DMR	87	4416	16577343;16577429	108.98	2.03735	108.98	1	postTSS1KB-TES	AC007322.3	ENSG00000251618	9.28	35.19
chrY	9906887	9911093	DMR	97	4206	16536476;16536572	104.187	2.01781	104.187	1	Summary	1	2	1
chrY	9906887	9911093	DMR	97	4206	16536476;16536572	104.187	2.01781	104.187	1	CpG-island	CpG54950	CpG54950	10.32	100
chrY	9906887	9911093	DMR	97	4206	16536476;16536572	104.187	2.01781	104.187	1	TSS	TSPY13P	ENSG00000187657	47.55	100
chrY	9906887	9911093	DMR	97	4206	16536476;16536572	104.187	2.01781	104.187	1	TSS	TTTY23	ENSG00000239225	30.79	64.75
chrY	9906887	9911093	DMR	97	4206	16536476;16536572	104.187	2.01781	104.187	1	postTSS1KB-TES	TSPY13P	ENSG00000187657	5.99	16.32
chrY	22400235	22405572	DMR	98	5337	16579475;16579572	98.9605	1.99546	98.9605	1	Summary	1	1	2
chrY	22400235	22405572	DMR	98	5337	16579475;16579572	98.9605	1.99546	98.9605	1	CpG-island	CpG55094	CpG55094	5.56	100
chrY	22400235	22405572	DMR	98	5337	16579475;16579572	98.9605	1.99546	98.9605	1	TSS	TSPY21P	ENSG00000237902	37.47	100
chrY	22400235	22405572	DMR	98	5337	16579475;16579572	98.9605	1.99546	98.9605	1	postTSS1KB-TES	RBMY1J	ENSG00000226941	100	4.94
chrY	22400235	22405572	DMR	98	5337	16579475;16579572	98.9605	1.99546	98.9605	1	postTSS1KB-TES	TSPY21P	ENSG00000237902	21.83	100
chrY	22180844	22185260	DMR	88	4416	16578561;16578648	98.5581	1.99369	98.5581	1	Summary	1	2	2
chrY	22180844	22185260	DMR	88	4416	16578561;16578648	98.5581	1.99369	98.5581	1	CpG-island	CpG55089	CpG55089	6.75	100
chrY	22180844	22185260	DMR	88	4416	16578561;16578648	98.5581	1.99369	98.5581	1	TSS	RBMY1F	ENSG00000169800	45.29	100
chrY	22180844	22185260	DMR	88	4416	16578561;16578648	98.5581	1.99369	98.5581	1	TSS	TSPY23P	ENSG00000229159	45.29	100
chrY	22180844	22185260	DMR	88	4416	16578561;16578648	98.5581	1.99369	98.5581	1	postTSS1KB-TES	RBMY1F	ENSG00000169800	25.77	8.47
chrY	22180844	22185260	DMR	88	4416	16578561;16578648	98.5581	1.99369	98.5581	1	postTSS1KB-TES	TSPY23P	ENSG00000229159	9.28	35.01
chrY	18338159	18348940	DMR	310	10781	16566236;16566545	97.4188	1.98864	97.4188	1	Summary	5	2	3
chrY	18338159	18348940	DMR	310	10781	16566236;16566545	97.4188	1.98864	97.4188	1	CpG-island	CpG55055	CpG55055	0.07	3.77
chrY	18338159	18348940	DMR	310	10781	16566236;16566545	97.4188	1.98864	97.4188	1	CpG-island	CpG55056	CpG55056	18.98	100
chrY	18338159	18348940	DMR	310	10781	16566236;16566545	97.4188	1.98864	97.4188	1	CpG-island	CpG55057	CpG55057	2.85	100
chrY	18338159	18348940	DMR	310	10781	16566236;16566545	97.4188	1.98864	97.4188	1	CpG-island	CpG55058	CpG55058	3.5	100
chrY	18338159	18348940	DMR	310	10781	16566236;16566545	97.4188	1.98864	97.4188	1	CpG-island	CpG55059	CpG55059	2.43	100
chrY	18338159	18348940	DMR	310	10781	16566236;16566545	97.4188	1.98864	97.4188	1	TSS	RNA5SP522	ENSG00000251953	18.55	100
chrY	18338159	18348940	DMR	310	10781	16566236;16566545	97.4188	1.98864	97.4188	1	TSS	RNA5SP523	ENSG00000252667	16.63	89.65
chrY	18338159	18348940	DMR	310	10781	16566236;16566545	97.4188	1.98864	97.4188	1	postTSS1KB-TES	FAM224A	ENSG00000233522	100	41.53
chrY	18338159	18348940	DMR	310	10781	16566236;16566545	97.4188	1.98864	97.4188	1	postTSS1KB-TES	RNA5SP522	ENSG00000251953	-8.21	100
chrY	18338159	18348940	DMR	310	10781	16566236;16566545	97.4188	1.98864	97.4188	1	postTSS1KB-TES	RNA5SP523	ENSG00000252667	-8.24	100
chrY	21915929	21921267	DMR	100	5338	16577560;16577659	96.1121	1.98278	96.1121	1	Summary	1	2	2
chrY	21915929	21921267	DMR	100	5338	16577560;16577659	96.1121	1.98278	96.1121	1	CpG-island	CpG55088	CpG55088	5.58	100
chrY	21915929	21921267	DMR	100	5338	16577560;16577659	96.1121	1.98278	96.1121	1	TSS	RBMY1E	ENSG00000242389	37.47	100
chrY	21915929	21921267	DMR	100	5338	16577560;16577659	96.1121	1.98278	96.1121	1	TSS	AC007322.5	ENSG00000227444	37.47	100
chrY	21915929	21921267	DMR	100	5338	16577560;16577659	96.1121	1.98278	96.1121	1	postTSS1KB-TES	RBMY1E	ENSG00000242389	21.32	3.08
chrY	21915929	21921267	DMR	100	5338	16577560;16577659	96.1121	1.98278	96.1121	1	postTSS1KB-TES	AC007322.5	ENSG00000227444	21.94	100
chrY	56763440	56770734	DMR	47	7294	16594915;16594961	80.8611	1.90774	80.8611	1	Summary	0	0	0
chrY	22305534	22310651	DMR	108	5117	16579043;16579150	77.9172	1.89163	77.9172	1	Summary	1	3	3
chrY	22305534	22310651	DMR	108	5117	16579043;16579150	77.9172	1.89163	77.9172	1	CpG-island	CpG55092	CpG55092	5.45	100
chrY	22305534	22310651	DMR	108	5117	16579043;16579150	77.9172	1.89163	77.9172	1	TSS	TSPY22P	ENSG00000229940	39.09	100
chrY	22305534	22310651	DMR	108	5117	16579043;16579150	77.9172	1.89163	77.9172	1	TSS	RBMY1J	ENSG00000226941	39.09	100
chrY	22305534	22310651	DMR	108	5117	16579043;16579150	77.9172	1.89163	77.9172	1	TSS	RBMY2FP	ENSG00000243040	39.09	100
chrY	22305534	22310651	DMR	108	5117	16579043;16579150	77.9172	1.89163	77.9172	1	postTSS1KB-TES	TSPY22P	ENSG00000229940	20.05	100
chrY	22305534	22310651	DMR	108	5117	16579043;16579150	77.9172	1.89163	77.9172	1	postTSS1KB-TES	RBMY1J	ENSG00000226941	16.18	0.77
chrY	22305534	22310651	DMR	108	5117	16579043;16579150	77.9172	1.89163	77.9172	1	postTSS1KB-TES	RBMY2FP	ENSG00000243040	15.48	6.62
chrY	17557070	17567851	DMR	310	10781	16562849;16563158	65.5449	1.81654	65.5449	1	Summary	5	2	3
chrY	17557070	17567851	DMR	310	10781	16562849;16563158	65.5449	1.81654	65.5449	1	CpG-island	CpG55046	CpG55046	2.44	100
chrY	17557070	17567851	DMR	310	10781	16562849;16563158	65.5449	1.81654	65.5449	1	CpG-island	CpG55047	CpG55047	3.5	100
chrY	17557070	17567851	DMR	310	10781	16562849;16563158	65.5449	1.81654	65.5449	1	CpG-island	CpG55048	CpG55048	2.85	100
chrY	17557070	17567851	DMR	310	10781	16562849;16563158	65.5449	1.81654	65.5449	1	CpG-island	CpG55049	CpG55049	18.98	100
chrY	17557070	17567851	DMR	310	10781	16562849;16563158	65.5449	1.81654	65.5449	1	CpG-island	CpG55050	CpG55050	0.07	3.77
chrY	17557070	17567851	DMR	310	10781	16562849;16563158	65.5449	1.81654	65.5449	1	TSS	RNA5SP520	ENSG00000252315	16.64	89.7
chrY	17557070	17567851	DMR	310	10781	16562849;16563158	65.5449	1.81654	65.5449	1	TSS	RNA5SP521	ENSG00000252012	18.55	100
chrY	17557070	17567851	DMR	310	10781	16562849;16563158	65.5449	1.81654	65.5449	1	postTSS1KB-TES	FAM224B	ENSG00000230663	100	41.54
chrY	17557070	17567851	DMR	310	10781	16562849;16563158	65.5449	1.81654	65.5449	1	postTSS1KB-TES	RNA5SP520	ENSG00000252315	-8.24	100
chrY	17557070	17567851	DMR	310	10781	16562849;16563158	65.5449	1.81654	65.5449	1	postTSS1KB-TES	RNA5SP521	ENSG00000252012	-8.21	100
chrY	21402816	21405958	DMR	59	3142	16575291;16575349	53.175	1.72571	53.175	1	Summary	1	1	0
chrY	21402816	21405958	DMR	59	3142	16575291;16575349	53.175	1.72571	53.175	1	CpG-island	CpG55079	CpG55079	9.33	100
chrY	21402816	21405958	DMR	59	3142	16575291;16575349	53.175	1.72571	53.175	1	TSS	AC010086.5	ENSG00000236615	37.81	59.4
chrY	21938162	21940915	DMR	53	2753	16577720;16577772	51.1941	1.70922	51.1941	1	Summary	0	1	0
chrY	21938162	21940915	DMR	53	2753	16577720;16577772	51.1941	1.70922	51.1941	1	TSS	AC007322.7	ENSG00000237968	69.12	95.15
chrY	21819457	21820973	DMR	23	1516	16576991;16577013	49.5892	1.69539	49.5892	1	Summary	0	0	0
chrY	6304635	6306911	DMR	73	2276	16523709;16523781	49.0202	1.69037	49.0202	1	Summary	1	3	0
chrY	6304635	6306911	DMR	73	2276	16523709;16523781	49.0202	1.69037	49.0202	1	CpG-island	CpG54904	CpG54904	12.87	100
chrY	6304635	6306911	DMR	73	2276	16523709;16523781	49.0202	1.69037	49.0202	1	TSS	TSPY19P	ENSG00000234583	63.22	71.95
chrY	6304635	6306911	DMR	73	2276	16523709;16523781	49.0202	1.69037	49.0202	1	TSS	AC006335.10	ENSG00000235094	82.12	93.45
chrY	6304635	6306911	DMR	73	2276	16523709;16523781	49.0202	1.69037	49.0202	1	TSS	AC006335.11	ENSG00000242879	8.83	10.05
chrY	21309708	21310854	DMR	23	1146	16575033;16575055	47.3548	1.67536	47.3548	1	Summary	0	1	0
chrY	21309708	21310854	DMR	23	1146	16575033;16575055	47.3548	1.67536	47.3548	1	TSS	AC010086.1	ENSG00000226918	51.13	29.3
chrY	22645479	22647831	DMR	49	2352	16580355;16580403	45.8104	1.66096	45.8104	1	Summary	0	1	0
chrY	22645479	22647831	DMR	49	2352	16580355;16580403	45.8104	1.66096	45.8104	1	TSS	RP11-427G18.1	ENSG00000273589	78.57	92.4
chrY	26119909	26122260	DMR	49	2351	16592340;16592388	45.7881	1.66075	45.7881	1	Summary	0	0	0
chrY	23548355	23550707	DMR	49	2352	16583775;16583823	45.234	1.65546	45.234	1	Summary	0	1	0
chrY	23548355	23550707	DMR	49	2352	16583775;16583823	45.234	1.65546	45.234	1	TSS	AC009947.5	ENSG00000236647	80.7	94.9
chrY	21466098	21469098	DMR	71	3000	16575608;16575678	45.2227	1.65536	45.2227	1	Summary	0	2	1
chrY	21466098	21469098	DMR	71	3000	16575608;16575678	45.2227	1.65536	45.2227	1	TSS	AC010141.1	ENSG00000235719	66.67	100
chrY	21466098	21469098	DMR	71	3000	16575608;16575678	45.2227	1.65536	45.2227	1	TSS	TSPY14P	ENSG00000169849	64.67	97
chrY	21466098	21469098	DMR	71	3000	16575608;16575678	45.2227	1.65536	45.2227	1	postTSS1KB-TES	AC010141.1	ENSG00000235719	2.17	8.34
chrY	21553634	21557260	DMR	30	3626	16576260;16576289	43.4517	1.63801	43.4517	1	Summary	0	1	1
chrY	21553634	21557260	DMR	30	3626	16576260;16576289	43.4517	1.63801	43.4517	1	TSS	AC010141.8	ENSG00000227989	5.24	9.5
chrY	21553634	21557260	DMR	30	3626	16576260;16576289	43.4517	1.63801	43.4517	1	postTSS1KB-TES	AC010141.8	ENSG00000227989	33.59	100
chrY	11952908	11955617	DMR	101	2709	16545698;16545798	43.2899	1.63639	43.2899	1	Summary	2	0	0
chrY	11952908	11955617	DMR	101	2709	16545698;16545798	43.2899	1.63639	43.2899	1	CpG-island	CpG54973	CpG54973	28.39	100
chrY	11952908	11955617	DMR	101	2709	16545698;16545798	43.2899	1.63639	43.2899	1	CpG-island	CpG54974	CpG54974	17.9	100
chrY	18847396	18848452	DMR	13	1056	16568063;16568075	42.0007	1.62326	42.0007	1	Summary	0	1	0
chrY	18847396	18848452	DMR	13	1056	16568063;16568075	42.0007	1.62326	42.0007	1	TSS	OFD1P7Y	ENSG00000238088	100	52.8
chrY	9867826	9870102	DMR	72	2276	16536309;16536380	40.0011	1.60207	40.0011	1	Summary	1	2	0
chrY	9867826	9870102	DMR	72	2276	16536309;16536380	40.0011	1.60207	40.0011	1	CpG-island	CpG54949	CpG54949	12.87	100
chrY	9867826	9870102	DMR	72	2276	16536309;16536380	40.0011	1.60207	40.0011	1	TSS	RP11-373F14.2	ENSG00000274445	82.43	93.8
chrY	9867826	9870102	DMR	72	2276	16536309;16536380	40.0011	1.60207	40.0011	1	TSS	TSPY18P	ENSG00000231874	63.18	71.9
chrY	18471946	18473002	DMR	13	1056	16566892;16566904	39.6031	1.59773	39.6031	1	Summary	0	1	0
chrY	18471946	18473002	DMR	13	1056	16566892;16566904	39.6031	1.59773	39.6031	1	TSS	OFD1P4Y	ENSG00000229406	100	52.8
chrY	7688368	7690611	DMR	40	2243	16528919;16528958	38.8956	1.5899	38.8956	1	Summary	0	2	1
chrY	7688368	7690611	DMR	40	2243	16528919;16528958	38.8956	1.5899	38.8956	1	TSS	TSPY12P	ENSG00000236435	89.17	100
chrY	7688368	7690611	DMR	40	2243	16528919;16528958	38.8956	1.5899	38.8956	1	TSS	AC007274.5	ENSG00000236690	49.04	55
chrY	7688368	7690611	DMR	40	2243	16528919;16528958	38.8956	1.5899	38.8956	1	postTSS1KB-TES	TSPY12P	ENSG00000236435	8.02	22.25
chrY	13299682	13301192	DMR	10	1510	16550964;16550973	32.9003	1.5172	32.9003	1	Summary	0	0	1
chrY	13299682	13301192	DMR	10	1510	16550964;16550973	32.9003	1.5172	32.9003	1	postTSS1KB-TES	UTY	ENSG00000183878	100	0.65
chrY	21874004	21875767	DMR	17	1763	16577230;16577246	32.8977	1.51717	32.8977	1	Summary	0	0	0
chrY	23219119	23220795	DMR	56	1676	16582477;16582532	30.5256	1.48466	30.5256	1	Summary	2	1	1
chrY	23219119	23220795	DMR	56	1676	16582477;16582532	30.5256	1.48466	30.5256	1	CpG-island	CpG55102	CpG55102	13.54	100
chrY	23219119	23220795	DMR	56	1676	16582477;16582532	30.5256	1.48466	30.5256	1	CpG-island	CpG55103	CpG55103	22.79	100
chrY	23219119	23220795	DMR	56	1676	16582477;16582532	30.5256	1.48466	30.5256	1	TSS	DAZ2	ENSG00000205944	78.46	65.75
chrY	23219119	23220795	DMR	56	1676	16582477;16582532	30.5256	1.48466	30.5256	1	postTSS1KB-TES	DAZ2	ENSG00000205944	21.54	0.51
chrY	10259097	10260330	DMR	10	1233	16538145;16538154	29.9468	1.47635	29.9468	1	Summary	0	0	0
chrY	24812130	24813806	DMR	56	1676	16587933;16587988	28.6551	1.4572	28.6551	1	Summary	2	1	1
chrY	24812130	24813806	DMR	56	1676	16587933;16587988	28.6551	1.4572	28.6551	1	CpG-island	CpG55118	CpG55118	22.79	100
chrY	24812130	24813806	DMR	56	1676	16587933;16587988	28.6551	1.4572	28.6551	1	CpG-island	CpG55119	CpG55119	13.54	100
chrY	24812130	24813806	DMR	56	1676	16587933;16587988	28.6551	1.4572	28.6551	1	TSS	DAZ3	ENSG00000187191	78.4	65.7
chrY	24812130	24813806	DMR	56	1676	16587933;16587988	28.6551	1.4572	28.6551	1	postTSS1KB-TES	DAZ3	ENSG00000187191	21.6	0.73
chrY	10454032	10455265	DMR	11	1233	16538724;16538734	28.401	1.45333	28.401	1	Summary	0	0	0
chrY	9384247	9385239	DMR	13	992	16533937;16533949	27.7876	1.44385	27.7876	1	Summary	0	0	0
chrY	10250410	10251643	DMR	10	1233	16538113;16538122	27.7403	1.44311	27.7403	1	Summary	0	0	0
chrY	10522295	10523529	DMR	10	1234	16538992;16539001	27.6975	1.44244	27.6975	1	Summary	0	0	0
chrY	10355976	10357209	DMR	10	1233	16538336;16538345	27.6754	1.44209	27.6754	1	Summary	0	0	0
chrY	9363931	9365306	DMR	14	1375	16533697;16533710	27.3935	1.43765	27.3935	1	Summary	0	0	1
chrY	9363931	9365306	DMR	14	1375	16533697;16533710	27.3935	1.43765	27.3935	1	postTSS1KB-TES	TSPY8	ENSG00000229549	100	6.23
chrY	10607228	10608461	DMR	10	1233	16539129;16539138	27.3876	1.43755	27.3876	1	Summary	0	0	0
chrY	7085452	7086862	DMR	21	1410	16526345;16526365	27.1377	1.43357	27.1377	1	Summary	0	0	1
chrY	7085452	7086862	DMR	21	1410	16526345;16526365	27.1377	1.43357	27.1377	1	postTSS1KB-TES	TBL1Y	ENSG00000092377	100	0.78
chrY	10500334	10501567	DMR	10	1233	16538906;16538915	26.9841	1.43111	26.9841	1	Summary	0	0	0
chrY	8902968	8905204	DMR	47	2236	16532069;16532115	26.2473	1.41909	26.2473	1	Summary	0	1	0
chrY	8902968	8905204	DMR	47	2236	16532069;16532115	26.2473	1.41909	26.2473	1	TSS	AC007967.2	ENSG00000228207	58.5	65.4
chrY	8252109	8254566	DMR	53	2457	16530165;16530217	26.1828	1.41802	26.1828	1	Summary	0	0	0
chrY	8245311	8245846	DMR	8	535	16530141;16530148	26.102	1.41667	26.102	1	Summary	0	0	0
chrY	10482630	10483866	DMR	9	1236	16538837;16538845	26.0975	1.4166	26.0975	1	Summary	0	0	0
chrY	23197745	23199421	DMR	56	1676	16582351;16582406	25.7251	1.41036	25.7251	1	Summary	2	1	1
chrY	23197745	23199421	DMR	56	1676	16582351;16582406	25.7251	1.41036	25.7251	1	CpG-island	CpG55100	CpG55100	22.79	100
chrY	23197745	23199421	DMR	56	1676	16582351;16582406	25.7251	1.41036	25.7251	1	CpG-island	CpG55101	CpG55101	13.54	100
chrY	23197745	23199421	DMR	56	1676	16582351;16582406	25.7251	1.41036	25.7251	1	TSS	DAZ1	ENSG00000188120	79.18	66.35
chrY	23197745	23199421	DMR	56	1676	16582351;16582406	25.7251	1.41036	25.7251	1	postTSS1KB-TES	DAZ1	ENSG00000188120	20.82	0.51
chrY	24833505	24835181	DMR	57	1676	16588059;16588115	25.4911	1.40639	25.4911	1	Summary	2	1	1
chrY	24833505	24835181	DMR	57	1676	16588059;16588115	25.4911	1.40639	25.4911	1	CpG-island	CpG55120	CpG55120	13.54	100
chrY	24833505	24835181	DMR	57	1676	16588059;16588115	25.4911	1.40639	25.4911	1	CpG-island	CpG55121	CpG55121	22.79	100
chrY	24833505	24835181	DMR	57	1676	16588059;16588115	25.4911	1.40639	25.4911	1	TSS	DAZ4	ENSG00000205916	78.46	65.75
chrY	24833505	24835181	DMR	57	1676	16588059;16588115	25.4911	1.40639	25.4911	1	postTSS1KB-TES	DAZ4	ENSG00000205916	21.54	0.5
chrY	9473110	9474488	DMR	13	1378	16534407;16534419	25.0255	1.39838	25.0255	1	Summary	0	0	1
chrY	9473110	9474488	DMR	13	1378	16534407;16534419	25.0255	1.39838	25.0255	1	postTSS1KB-TES	TSPY1	ENSG00000258992	100	6.23
chrY	10384746	10385979	DMR	9	1233	16538449;16538457	24.6537	1.39188	24.6537	1	Summary	0	0	0
chrY	10320908	10322141	DMR	10	1233	16538195;16538204	24.6328	1.39151	24.6328	0.92	Summary	0	0	0
chrY	10601271	10602504	DMR	9	1233	16539108;16539116	24.5384	1.38985	24.5384	1	Summary	0	0	0
chrY	9493414	9494790	DMR	14	1376	16534645;16534658	23.8381	1.37727	23.8381	1	Summary	0	0	0
chrY	10035316	10037172	DMR	43	1856	16536906;16536948	23.536	1.37173	23.536	1	Summary	0	1	0
chrY	10035316	10037172	DMR	43	1856	16536906;16536948	23.536	1.37173	23.536	1	TSS	TSPY20P	ENSG00000243643	100	92.8
chrY	10448246	10449479	DMR	10	1233	16538701;16538710	23.1151	1.3639	23.1151	1	Summary	0	0	0
chrY	9343637	9345013	DMR	14	1376	16533453;16533466	22.8566	1.35901	22.8566	1	Summary	0	0	0
chrY	7830757	7832389	DMR	20	1632	16529293;16529312	22.6734	1.35552	22.6734	1	Summary	0	0	0
chrY	9534032	9535673	DMR	15	1641	16535128;16535142	22.2367	1.34707	22.2367	1	Summary	0	0	0
chrY	10431221	10432454	DMR	11	1233	16538632;16538642	22.1957	1.34627	22.1957	1	Summary	0	0	0
chrY	10531656	10532888	DMR	10	1232	16539030;16539039	21.6006	1.33447	21.6006	1	Summary	0	0	0
chrY	9513726	9515103	DMR	14	1377	16534886;16534899	21.0121	1.32247	21.0121	1	Summary	0	0	0
chrY	10419473	10420706	DMR	10	1233	16538586;16538595	20.3387	1.30832	20.3387	1	Summary	0	0	0
chrY	13936656	13937920	DMR	9	1264	16553246;16553254	20.1787	1.30489	20.1787	1	Summary	0	0	0
chrY	16725676	16727527	DMR	12	1851	16560683;16560694	20.0913	1.30301	20.0913	1	Summary	0	0	0
chrY	21385022	21386168	DMR	18	1146	16575237;16575254	19.9832	1.30066	19.9832	1	Summary	0	1	1
chrY	21385022	21386168	DMR	18	1146	16575237;16575254	19.9832	1.30066	19.9832	1	TSS	PRORY	ENSG00000183146	70.51	40.4
chrY	21385022	21386168	DMR	18	1146	16575237;16575254	19.9832	1.30066	19.9832	1	postTSS1KB-TES	PRORY	ENSG00000183146	29.49	14.05
chrY	26670499	26671990	DMR	14	1491	16594342;16594355	19.5302	1.29071	19.5302	1	Summary	0	0	0
chrY	15454773	15458008	DMR	92	3235	16557612;16557703	19.3553	1.2868	19.3553	1	Summary	1	1	1
chrY	15454773	15458008	DMR	92	3235	16557612;16557703	19.3553	1.2868	19.3553	1	CpG-island	CpG55022	CpG55022	32.09	100
chrY	15454773	15458008	DMR	92	3235	16557612;16557703	19.3553	1.2868	19.3553	1	TSS	HDHD1P1	ENSG00000234620	61.82	100
chrY	15454773	15458008	DMR	92	3235	16557612;16557703	19.3553	1.2868	19.3553	1	postTSS1KB-TES	HDHD1P1	ENSG00000234620	9.3	0.28
chrY	10396323	10397556	DMR	11	1233	16538494;16538504	19.1416	1.28198	19.1416	1	Summary	0	0	0
chrY	21681873	21683288	DMR	9	1415	16576774;16576782	19.1034	1.28111	19.1034	1	Summary	0	1	0
chrY	21681873	21683288	DMR	9	1415	16576774;16576782	19.1034	1.28111	19.1034	1	TSS	USP9YP8	ENSG00000229416	17.31	12.25
chrY	11878807	11880494	DMR	23	1687	16545457;16545479	18.8055	1.27428	18.8055	1	Summary	0	0	0
chrY	18751010	18752589	DMR	13	1579	16567768;16567780	18.6123	1.2698	18.6123	1	Summary	0	0	1
chrY	18751010	18752589	DMR	13	1579	16567768;16567780	18.6123	1.2698	18.6123	1	postTSS1KB-TES	HSFY2	ENSG00000169953	100	1.64
chrY	18567813	18569392	DMR	13	1579	16567187;16567199	18.5553	1.26847	18.5553	1	Summary	0	0	1
chrY	18567813	18569392	DMR	13	1579	16567187;16567199	18.5553	1.26847	18.5553	1	postTSS1KB-TES	HSFY1	ENSG00000172468	100	3.82
chrY	22677801	22679363	DMR	20	1562	16580534;16580553	18.4501	1.266	18.4501	1	Summary	0	0	0
chrY	19042212	19044037	DMR	33	1825	16568738;16568770	18.2726	1.2618	18.2726	1	Summary	0	0	1
chrY	19042212	19044037	DMR	33	1825	16568738;16568770	18.2726	1.2618	18.2726	1	postTSS1KB-TES	TTTY14	ENSG00000176728	100	0.89
chrY	20843233	20844092	DMR	21	859	16573965;16573985	17.2529	1.23686	17.2529	1	Summary	0	1	0
chrY	20843233	20844092	DMR	21	859	16573965;16573985	17.2529	1.23686	17.2529	1	TSS	AC009494.3	ENSG00000216844	100	42.95
chrY	11069439	11071017	DMR	20	1578	16540922;16540941	16.8214	1.22586	16.8214	1	Summary	0	0	0
chrY	18386621	18387992	DMR	39	1371	16566625;16566663	16.4431	1.21598	16.4431	1	Summary	1	1	1
chrY	18386621	18387992	DMR	39	1371	16566625;16566663	16.4431	1.21598	16.4431	1	CpG-island	CpG55060	CpG55060	19.04	100
chrY	18386621	18387992	DMR	39	1371	16566625;16566663	16.4431	1.21598	16.4431	1	TSS	TUBB1P1	ENSG00000249726	98.69	67.65
chrY	18386621	18387992	DMR	39	1371	16566625;16566663	16.4431	1.21598	16.4431	1	postTSS1KB-TES	TUBB1P1	ENSG00000249726	1.31	1.53
chrY	12419464	12421534	DMR	87	2070	16547570;16547656	16.3849	1.21444	16.3849	1	Summary	1	1	0
chrY	12419464	12421534	DMR	87	2070	16547570;16547656	16.3849	1.21444	16.3849	1	CpG-island	CpG54981	CpG54981	58.84	82.02
chrY	12419464	12421534	DMR	87	2070	16547570;16547656	16.3849	1.21444	16.3849	1	TSS	GYG2P1	ENSG00000206159	96.23	99.6
chrY	24614271	24616004	DMR	8	1733	16587136;16587143	16.2829	1.21173	16.2829	1	Summary	0	0	1
chrY	24614271	24616004	DMR	8	1733	16587136;16587143	16.2829	1.21173	16.2829	1	postTSS1KB-TES	BPY2B	ENSG00000183795	100	5.65
chrY	8937060	8938346	DMR	14	1286	16532251;16532264	15.5695	1.19228	15.5695	1	Summary	0	0	0
chrY	9639934	9641155	DMR	40	1221	16535585;16535624	15.4157	1.18796	15.4157	1	Summary	1	1	0
chrY	9639934	9641155	DMR	40	1221	16535585;16535624	15.4157	1.18796	15.4157	1	CpG-island	CpG54947	CpG54947	22.11	100
chrY	9639934	9641155	DMR	40	1221	16535585;16535624	15.4157	1.18796	15.4157	1	TSS	TSPY16P	ENSG00000226223	100	61.05
chrY	17518019	17519156	DMR	38	1137	16562731;16562768	15.3473	1.18603	15.3473	1	Summary	1	1	1
chrY	17518019	17519156	DMR	38	1137	16562731;16562768	15.3473	1.18603	15.3473	1	CpG-island	CpG55045	CpG55045	22.96	100
chrY	17518019	17519156	DMR	38	1137	16562731;16562768	15.3473	1.18603	15.3473	1	TSS	TUBB1P2	ENSG00000228578	98.33	55.9
chrY	17518019	17519156	DMR	38	1137	16562731;16562768	15.3473	1.18603	15.3473	1	postTSS1KB-TES	TUBB1P2	ENSG00000228578	1.67	1.58
chrY	12587375	12589088	DMR	13	1713	16548457;16548469	14.9047	1.17332	14.9047	1	Summary	0	0	0
chrY	6921901	6923719	DMR	36	1818	16525656;16525691	14.8694	1.17229	14.8694	1	Summary	0	0	1
chrY	6921901	6923719	DMR	36	1818	16525656;16525691	14.8694	1.17229	14.8694	1	postTSS1KB-TES	TBL1Y	ENSG00000092377	100	1.01
chrY	20726258	20727299	DMR	17	1041	16573466;16573482	14.5996	1.16434	14.5996	1	Summary	0	1	0
chrY	20726258	20727299	DMR	17	1041	16573466;16573482	14.5996	1.16434	14.5996	1	TSS	TBL1YP1	ENSG00000225624	100	52.05
chrY	13751932	13753397	DMR	72	1465	16552518;16552589	14.3259	1.15612	14.3259	1	Summary	1	1	1
chrY	13751932	13753397	DMR	72	1465	16552518;16552589	14.3259	1.15612	14.3259	1	CpG-island	CpG54998	CpG54998	69.76	68.64
chrY	13751932	13753397	DMR	72	1465	16552518;16552589	14.3259	1.15612	14.3259	1	TSS	KALP	ENSG00000241859	49.42	36.2
chrY	13751932	13753397	DMR	72	1465	16552518;16552589	14.3259	1.15612	14.3259	1	postTSS1KB-TES	KALP	ENSG00000241859	50.58	0.45
chrY	6252810	6253772	DMR	13	962	16523431;16523443	14.0421	1.14743	14.0421	1	Summary	0	0	0
chrY	21302984	21303963	DMR	17	979	16575008;16575024	13.8525	1.14153	13.8525	1	Summary	0	0	0
chrY	14505210	14506762	DMR	20	1552	16554930;16554949	13.7454	1.13816	13.7454	1	Summary	0	0	0
chrY	11788942	11789825	DMR	30	883	16545038;16545067	13.6639	1.13557	13.6639	0.97	Summary	1	0	0
chrY	11788942	11789825	DMR	30	883	16545038;16545067	13.6639	1.13557	13.6639	0.97	CpG-island	CpG54971	CpG54971	48.24	100
chrY	7672520	7674321	DMR	30	1801	16528810;16528839	13.6638	1.13557	13.6638	1	Summary	0	0	1
chrY	7672520	7674321	DMR	30	1801	16528810;16528839	13.6638	1.13557	13.6638	1	postTSS1KB-TES	RBMY2HP	ENSG00000238073	100	54.89
chrY	20755817	20757198	DMR	37	1381	16573615;16573651	13.3184	1.12445	13.3184	0.97	Summary	0	1	1
chrY	20755817	20757198	DMR	37	1381	16573615;16573651	13.3184	1.12445	13.3184	0.97	TSS	RPS4Y2	ENSG00000280969	97.54	67.35
chrY	20755817	20757198	DMR	37	1381	16573615;16573651	13.3184	1.12445	13.3184	0.97	postTSS1KB-TES	RPS4Y2	ENSG00000280969	2.46	0.14
chrY	26152662	26153798	DMR	19	1136	16592520;16592538	13.263	1.12264	13.263	1	Summary	0	0	0
chrY	23516816	23518378	DMR	20	1562	16583625;16583644	13.1813	1.11996	13.1813	1	Summary	0	0	0
chrY	18324645	18326699	DMR	65	2054	16566033;16566097	13.1348	1.11842	13.1348	1	Summary	1	1	0
chrY	18324645	18326699	DMR	65	2054	16566033;16566097	13.1348	1.11842	13.1348	1	CpG-island	CpG55054	CpG55054	26.63	100
chrY	18324645	18326699	DMR	65	2054	16566033;16566097	13.1348	1.11842	13.1348	1	TSS	FAM224A	ENSG00000233522	70.4	72.3
chrY	10089989	10091631	DMR	28	1642	16537135;16537162	12.9929	1.11371	12.9929	1	Summary	0	2	0
chrY	10089989	10091631	DMR	28	1642	16537135;16537162	12.9929	1.11371	12.9929	1	TSS	RNA5SP518	ENSG00000251766	93.73	76.95
chrY	10089989	10091631	DMR	28	1642	16537135;16537162	12.9929	1.11371	12.9929	1	TSS	AC006987.5	ENSG00000235691	100	82.1
chrY	8279356	8280842	DMR	31	1486	16530278;16530308	11.8476	1.07363	11.8476	1	Summary	1	1	0
chrY	8279356	8280842	DMR	31	1486	16530278;16530308	11.8476	1.07363	11.8476	1	CpG-island	CpG54921	CpG54921	22.41	100
chrY	8279356	8280842	DMR	31	1486	16530278;16530308	11.8476	1.07363	11.8476	1	TSS	TSPY24P	ENSG00000215601	100	74.3
chrY	25506655	25507759	DMR	6	1104	16590743;16590748	11.7303	1.06931	11.7303	1	Summary	0	0	0
chrY	17579027	17581361	DMR	67	2334	16563295;16563361	11.7268	1.06918	11.7268	1	Summary	1	1	0
chrY	17579027	17581361	DMR	67	2334	16563295;16563361	11.7268	1.06918	11.7268	1	CpG-island	CpG55051	CpG55051	23.48	100
chrY	17579027	17581361	DMR	67	2334	16563295;16563361	11.7268	1.06918	11.7268	1	TSS	FAM224B	ENSG00000230663	73.99	86.35
chrY	7748498	7750221	DMR	13	1723	16529119;16529131	11.6471	1.06622	11.6471	1	Summary	0	0	1
chrY	7748498	7750221	DMR	13	1723	16529119;16529131	11.6471	1.06622	11.6471	1	postTSS1KB-TES	RFTN1P1	ENSG00000234795	100	1.81
chrY	13830704	13832456	DMR	28	1752	16552899;16552926	11.5393	1.06218	11.5393	1	Summary	0	0	1
chrY	13830704	13832456	DMR	28	1752	16552899;16552926	11.5393	1.06218	11.5393	1	postTSS1KB-TES	KALP	ENSG00000241859	100	1.07
chrY	7262987	7264716	DMR	46	1729	16527019;16527064	10.5229	1.02214	10.5229	1	Summary	1	0	0
chrY	7262987	7264716	DMR	46	1729	16527019;16527064	10.5229	1.02214	10.5229	1	CpG-island	CpG54910	CpG54910	16.66	100
chrY	25054103	25055836	DMR	8	1733	16589018;16589025	10.4831	1.02049	10.4831	1	Summary	0	0	1
chrY	25054103	25055836	DMR	8	1733	16589018;16589025	10.4831	1.02049	10.4831	1	postTSS1KB-TES	BPY2C	ENSG00000185894	100	5.65
chrY	10068972	10069943	DMR	24	971	16537030;16537053	9.68661	0.986172	9.68661	0.97	Summary	0	2	0
chrY	10068972	10069943	DMR	24	971	16537030;16537053	9.68661	0.986172	9.68661	0.97	TSS	TSPY5P	ENSG00000225685	100	48.55
chrY	10068972	10069943	DMR	24	971	16537030;16537053	9.68661	0.986172	9.68661	0.97	TSS	RP11-160K17.1	ENSG00000278478	83.63	40.6
chrY	23084990	23087074	DMR	54	2084	16581811;16581864	9.63274	0.98375	9.63274	1	Summary	0	0	0
chrY	4195050	4195965	DMR	27	915	16517779;16517805	9.29846	0.968411	9.29846	1	Summary	0	0	0
chrY	26626294	26628330	DMR	39	2036	16594112;16594150	9.23074	0.965236	9.23074	1	Summary	1	1	1
chrY	26626294	26628330	DMR	39	2036	16594112;16594150	9.23074	0.965236	9.23074	1	CpG-island	CpG55141	CpG55141	11.25	100
chrY	26626294	26628330	DMR	39	2036	16594112;16594150	9.23074	0.965236	9.23074	1	TSS	FAM58CP	ENSG00000231514	91.6	93.25
chrY	26626294	26628330	DMR	39	2036	16594112;16594150	9.23074	0.965236	9.23074	1	postTSS1KB-TES	PARP4P1	ENSG00000237917	100	5.25
chrY	22980530	22982263	DMR	8	1733	16581431;16581438	9.01629	0.955028	9.01629	1	Summary	0	0	1
chrY	22980530	22982263	DMR	8	1733	16581431;16581438	9.01629	0.955028	9.01629	1	postTSS1KB-TES	BPY2	ENSG00000183753	100	5.65
chrY	12425107	12425687	DMR	10	580	16547690;16547699	8.87028	0.947937	8.87028	1	Summary	0	0	0
chrY	20752482	20754089	DMR	20	1607	16573577;16573596	8.71107	0.940071	8.71107	1	Summary	0	0	0
chrY	23333629	23335480	DMR	52	1851	16582992;16583043	8.21676	0.914701	8.21676	1	Summary	0	0	0
chrY	21663219	21664002	DMR	22	783	16576642;16576663	8.21566	0.914643	8.21566	1	Summary	1	0	1
chrY	21663219	21664002	DMR	22	783	16576642;16576663	8.21566	0.914643	8.21566	1	CpG-island	CpG55085	CpG55085	28.74	100
chrY	21663219	21664002	DMR	22	783	16576642;16576663	8.21566	0.914643	8.21566	1	postTSS1KB-TES	USP9YP3	ENSG00000237023	100	7.07
chrY	24949289	24951139	DMR	52	1850	16588595;16588646	8.03329	0.904893	8.03329	1	Summary	0	0	0
chrY	6870482	6871818	DMR	11	1336	16525333;16525343	7.97388	0.90167	7.97388	1	Summary	0	0	1
chrY	6870482	6871818	DMR	11	1336	16525333;16525343	7.97388	0.90167	7.97388	1	postTSS1KB-TES	AMELY	ENSG00000099721	100	18.79
chrY	24718967	24720818	DMR	52	1851	16587516;16587567	7.67427	0.885037	7.67427	1	Summary	0	0	0
chrY	8128004	8129097	DMR	35	1093	16529821;16529855	7.24822	0.860232	7.24822	1	Summary	1	1	1
chrY	8128004	8129097	DMR	35	1093	16529821;16529855	7.24822	0.860232	7.24822	1	CpG-island	CpG54918	CpG54918	22.05	100
chrY	8128004	8129097	DMR	35	1093	16529821;16529855	7.24822	0.860232	7.24822	1	TSS	RBMY2JP	ENSG00000227204	11.53	6.3
chrY	8128004	8129097	DMR	35	1093	16529821;16529855	7.24822	0.860232	7.24822	1	postTSS1KB-TES	RBMY2JP	ENSG00000227204	88.47	6.02
chrY	18992537	18993461	DMR	56	924	16568504;16568559	6.0523	0.781921	6.0523	0.97	Summary	1	1	1
chrY	18992537	18993461	DMR	56	924	16568504;16568559	6.0523	0.781921	6.0523	0.97	CpG-island	CpG55063	CpG55063	47.29	100
chrY	18992537	18993461	DMR	56	924	16568504;16568559	6.0523	0.781921	6.0523	0.97	TSS	CD24P4	ENSG00000185275	100	46.2
chrY	18992537	18993461	DMR	56	924	16568504;16568559	6.0523	0.781921	6.0523	0.97	postTSS1KB-TES	TTTY14	ENSG00000176728	100	0.45
chrY	24256443	24256937	DMR	7	494	16585952;16585958	5.85033	0.767181	5.85033	1	Summary	0	0	0
chrY	14308478	14310388	DMR	28	1910	16554419;16554446	5.72746	0.757962	5.72746	1	Summary	0	0	0
chrY	19046153	19047221	DMR	47	1068	16568785;16568831	5.02176	0.700856	5.02176	0.97	Summary	1	0	1
chrY	19046153	19047221	DMR	47	1068	16568785;16568831	5.02176	0.700856	5.02176	0.97	CpG-island	CpG55064	CpG55064	48.31	100
chrY	19046153	19047221	DMR	47	1068	16568785;16568831	5.02176	0.700856	5.02176	0.97	postTSS1KB-TES	TTTY14	ENSG00000176728	100	0.52
chrY	10195927	10196247	DMR	22	320	16537816;16537837	5.00007	0.698976	5.00007	1	Summary	1	1	0
chrY	10195927	10196247	DMR	22	320	16537816;16537837	5.00007	0.698976	5.00007	1	CpG-island	CpG54953	CpG54953	100	18.25
chrY	10195927	10196247	DMR	22	320	16537816;16537837	5.00007	0.698976	5.00007	1	TSS	AC010970.1	ENSG00000251966	100	16
chrY	3682205	3683589	DMR	35	1384	16516608;16516642	4.99499	0.698534	4.99499	1	Summary	0	1	0
chrY	3682205	3683589	DMR	35	1384	16516608;16516642	4.99499	0.698534	4.99499	1	TSS	USP12PY	ENSG00000232927	100	69.2
chrY	9623472	9624202	DMR	22	730	16535517;16535538	4.73561	0.675376	4.73561	0.92	Summary	0	1	0
chrY	9623472	9624202	DMR	22	730	16535517;16535538	4.73561	0.675376	4.73561	0.92	TSS	TSPY25P	ENSG00000234110	100	36.5
chrY	26407662	26409974	DMR	79	2312	16593421;16593499	4.44568	0.647938	4.44568	1	Summary	2	1	0
chrY	26407662	26409974	DMR	79	2312	16593421;16593499	4.44568	0.647938	4.44568	1	CpG-island	CpG55138	CpG55138	7.74	65.57
chrY	26407662	26409974	DMR	79	2312	16593421;16593499	4.44568	0.647938	4.44568	1	CpG-island	CpG55139	CpG55139	37.8	100
chrY	26407662	26409974	DMR	79	2312	16593421;16593499	4.44568	0.647938	4.44568	1	TSS	ANKRD36P1	ENSG00000188399	50.13	57.95
chrY	11429199	11430930	DMR	84	1731	16543267;16543350	4.24637	0.628018	4.24637	1	Summary	1	0	0
chrY	11429199	11430930	DMR	84	1731	16543267;16543350	4.24637	0.628018	4.24637	1	CpG-island	CpG54968	CpG54968	54.02	100
chrY	5572315	5574283	DMR	38	1968	16521657;16521694	3.84744	0.585172	3.84744	1	Summary	0	2	2
chrY	5572315	5574283	DMR	38	1968	16521657;16521694	3.84744	0.585172	3.84744	1	TSS	KRT18P10	ENSG00000214207	92.99	91.5
chrY	5572315	5574283	DMR	38	1968	16521657;16521694	3.84744	0.585172	3.84744	1	TSS	AC012667.1	ENSG00000252059	68.85	67.75
chrY	5572315	5574283	DMR	38	1968	16521657;16521694	3.84744	0.585172	3.84744	1	postTSS1KB-TES	PCDH11Y	ENSG00000099715	100	0.27
chrY	5572315	5574283	DMR	38	1968	16521657;16521694	3.84744	0.585172	3.84744	1	postTSS1KB-TES	KRT18P10	ENSG00000214207	7.01	48.25
chrY	23341541	23342751	DMR	21	1210	16583094;16583114	3.80861	0.580766	3.80861	1	Summary	0	0	0
chrY	12979643	12981254	DMR	16	1611	16549961;16549976	3.79687	0.579426	3.79687	1	Summary	0	0	0
chrY	9325204	9325792	DMR	12	588	16533225;16533236	3.69689	0.567837	3.69689	0.94	Summary	0	1	0
chrY	9325204	9325792	DMR	12	588	16533225;16533236	3.69689	0.567837	3.69689	0.94	TSS	RP11-441G8.1	ENSG00000275310	100	29.4
chrY	12489113	12491021	DMR	15	1908	16548017;16548031	3.55107	0.550359	3.55107	1	Summary	0	0	1
chrY	12489113	12491021	DMR	15	1908	16548017;16548031	3.55107	0.550359	3.55107	1	postTSS1KB-TES	XGY1	ENSG00000227447	100	2.88
chrY	5937925	5939082	DMR	38	1157	16522549;16522586	3.11513	0.493477	3.11513	0.86	Summary	1	0	0
chrY	5937925	5939082	DMR	38	1157	16522549;16522586	3.11513	0.493477	3.11513	0.86	CpG-island	CpG54897	CpG54897	27.57	100
chrY	11172229	11174118	DMR	74	1889	16541752;16541825	2.9555	0.470631	2.9555	1	Summary	1	1	0
chrY	11172229	11174118	DMR	74	1889	16541752;16541825	2.9555	0.470631	2.9555	1	CpG-island	CpG54962	CpG54962	41.66	100
chrY	11172229	11174118	DMR	74	1889	16541752;16541825	2.9555	0.470631	2.9555	1	TSS	RP11-131M6.3	ENSG00000274502	79.41	75
chrY	18530951	18531866	DMR	7	915	16567077;16567083	2.93348	0.467384	2.93348	0.72	Summary	0	1	1
chrY	18530951	18531866	DMR	7	915	16567077;16567083	2.93348	0.467384	2.93348	0.72	TSS	TCEB1P7	ENSG00000230377	22.95	10.5
chrY	18530951	18531866	DMR	7	915	16567077;16567083	2.93348	0.467384	2.93348	0.72	postTSS1KB-TES	AC022486.1	ENSG00000251510	100	1.66
chrY	10198510	10200490	DMR	55	1980	16537911;16537965	2.89777	0.462063	2.89777	1	Summary	1	2	0
chrY	10198510	10200490	DMR	55	1980	16537911;16537965	2.89777	0.462063	2.89777	1	CpG-island	CpG54954	CpG54954	22.32	100
chrY	10198510	10200490	DMR	55	1980	16537911;16537965	2.89777	0.462063	2.89777	1	TSS	AC010970.2	ENSG00000225840	80.45	79.65
chrY	10198510	10200490	DMR	55	1980	16537911;16537965	2.89777	0.462063	2.89777	1	TSS	RNA5-8SP6	ENSG00000251705	67.42	66.75
chrY	20550918	20551143	DMR	8	225	16572944;16572951	2.71681	0.43406	2.71681	0.86	Summary	0	0	0
chrY	22331077	22331275	DMR	4	198	16579211;16579214	2.29169	0.360156	2.29169	0.86	Summary	0	1	1
chrY	22331077	22331275	DMR	4	198	16579211;16579214	2.29169	0.360156	2.29169	0.86	TSS	TTTY25P	ENSG00000259247	100	9.9
chrY	22331077	22331275	DMR	4	198	16579211;16579214	2.29169	0.360156	2.29169	0.86	postTSS1KB-TES	RBMY1J	ENSG00000226941	100	0.18
chrY	21675972	21677304	DMR	48	1332	16576719;16576766	2.10211	0.322655	2.10211	1	Summary	1	0	1
chrY	21675972	21677304	DMR	48	1332	16576719;16576766	2.10211	0.322655	2.10211	1	CpG-island	CpG55086	CpG55086	42.42	100
chrY	21675972	21677304	DMR	48	1332	16576719;16576766	2.10211	0.322655	2.10211	1	postTSS1KB-TES	USP9YP8	ENSG00000229416	4.35	2.02

## Sheet: S6. Baseline table buffy_coats
Characteristics of women with buffy coats collected in preconception period and in first trimester of pregnancy
Maternal age (years)	29.1 (IQR 27.5 – 33.5)
Gestational age at sampling buffy coat (weeks + days)	8+6 (IQR 8+3 – 10+1)
Time between collection of buffy coat in preconception period and in first trimester of pregnancy (weeks + days)	19+6 (IQR 14+3 – 27+0)
BMI at study entry	24.6 (IQR 23.1 – 26.6)
Country of birth: The Netherlands	10 (100%)
Nulliparous	9 (90%)
Smoking in pregnancy	2 (20%)
Mode of conception
Spontaneous	5 (50%)
IVF/ICSI	5 (50%)
Table S6: Baseline characteristics of women with buffy coat samples (n = 10). Categorical variables are described using absolute numbers and percentages (%). Continuous variables are described using medians and interquartile ranges (IQR). IVF/ICSI = in vitro fertilization/intracytoplasmic sperm injection.
